# Supplementary material for: To feed or not to feed? Bioenergetic impacts of fear‐driven behaviors in lactating dolphins
Source: Ecol Evol. 2017 Dec 27;8(2):1384–98. doi: 10.1002/ece3.3732 (PMC5773337; doi:10.1002/ece3.3732)
Supplement: Supplementary file 2 [file ECE3-8-1384-s002.xlsx]

## Sheet: LD
Scenario	Detection (km)	Hiding Time (hr)	Trial	Rep	KWR	Rules	DTotC	stepmax	hours	Dtot/day	DTravelC	stepmax	hours	Dtravel/day	DFleeC	stepmax	hours	Dflee/day	COT kcal/day	FC +COT (5%)(LOW VALUE)	FC+COT (10%)LOW VALUE	FC+COT (15%)LOW VALUE	FC+COT (20%)LOW VALUE	FC +COT (5%) HIGH VALUE	FC +COT (10%) HIGH VALUE	FC+COT (15%) HIGH VALUE	FC+COT (20%) HIGH VALUE	PTFeedC	PTFleeC	PTHidec	Encounters	Calories Lost_LD
Baseline	5	3	1	1	0.25	1	14144.6	0.175402	2.80644	67.3545	1973.97	0.0244785	0.391656	9.39974	269.55	0.00334259	0.0534815	1.28356	307.911	1553.52	2731.11	3908.71	5086.3	679.735	1031.25	1382.77	1734.29	0.382	0.033	0.06	4	1692.78
Baseline	5	3	1	2	0.25	1	15148.7	0.187854	3.00567	72.136	2248.84	0.0278871	0.446193	10.7086	496.9	0.00616188	0.09859	2.36616	376.838	1622.45	2800.04	3977.63	5155.22	748.662	1100.18	1451.7	1803.22	0.364	0.026	0.059	16	1649.91
Baseline	5	3	1	3	0.25	1	14455.7	0.17926	2.86816	68.836	2073.12	0.025708	0.411328	9.87188	375.36	0.0046547	0.0744753	1.78741	336.04	1581.65	2759.24	3936.83	5114.43	707.864	1059.38	1410.9	1762.42	0.377	0.03	0.062	4	1704.31
Baseline	5	3	1	4	0.25	1	14554.4	0.180484	2.88775	69.3059	1972.3	0.0244578	0.391325	9.39179	404.22	0.00501259	0.0802014	1.92483	326.164	1571.77	2749.37	3926.96	5104.55	697.988	1049.51	1401.03	1752.55	0.36	0.035	0.071	11	2056.16
Baseline	5	3	1	5	0.25	1	14073.2	0.174516	2.79226	67.0143	1822.86	0.0226046	0.361674	8.68018	318.52	0.00394985	0.0631976	1.51674	293.893	1539.5	2717.1	3894.69	5072.28	665.717	1017.24	1368.76	1720.28	0.368	0.037	0.072	6	2067.68
Baseline	5	3	1	6	0.25	1	14534.3	0.180234	2.88375	69.21	1822.47	0.0225998	0.361597	8.67832	339.74	0.00421299	0.0674079	1.61779	296.751	1542.36	2719.95	3897.55	5075.14	668.575	1020.1	1371.62	1723.14	0.369	0.031	0.06	5	1716.44
Baseline	5	3	1	7	0.25	1	14372.8	0.178232	2.85171	68.4411	2050.01	0.0254214	0.406743	9.76183	348.78	0.0043251	0.0692015	1.66084	329.221	1574.83	2752.42	3930.02	5107.61	701.045	1052.56	1404.08	1755.6	0.375	0.03	0.064	4	1753.99
Baseline	5	3	1	8	0.25	1	13781.1	0.170894	2.7343	65.6233	1662.36	0.0206143	0.329829	7.9159	387.62	0.00480674	0.0769078	1.84579	281.348	1526.96	2704.55	3882.14	5059.73	653.172	1004.69	1356.21	1707.73	0.358	0.046	0.084	5	2540.65
Baseline	5	3	1	9	0.25	1	14694.7	0.182224	2.91558	69.9738	1910.37	0.0236898	0.379037	9.09689	427.3	0.00529879	0.0847807	2.03474	320.832	1566.44	2744.03	3921.63	5099.22	692.656	1044.18	1395.7	1747.22	0.358	0.034	0.067	10	1972.67
Baseline	5	3	1	10	0.25	1	14651.6	0.181689	2.90702	69.7685	2275.78	0.0282211	0.451538	10.8369	414.39	0.0051387	0.0822192	1.97326	369.211	1614.82	2792.41	3970.01	5147.6	741.035	1092.56	1444.08	1795.6	0.366	0.034	0.068	9	1953.92
Baseline	5	3	1	11	0.25	1	14950.4	0.185394	2.96631	71.1915	2065.38	0.025612	0.409793	9.83502	441	0.00546868	0.0874989	2.09997	343.987	1589.6	2767.19	3944.78	5122.37	715.811	1067.33	1418.85	1770.37	0.363	0.028	0.058	7	1649.46
Baseline	5	3	1	12	0.25	1	14380.3	0.178325	2.85319	68.4767	2269.58	0.0281442	0.450308	10.8074	340.18	0.00421845	0.0674952	1.61988	358.175	1603.79	2781.38	3958.97	5136.56	729.999	1081.52	1433.04	1784.56	0.372	0.034	0.063	4	1827.33
Baseline	5	3	1	13	0.25	1	14636.1	0.181497	2.90395	69.6949	1925.46	0.0238769	0.382031	9.16874	329.35	0.00408415	0.0653464	1.56831	309.46	1555.07	2732.66	3910.25	5087.85	681.284	1032.8	1384.32	1735.84	0.371	0.031	0.057	3	1648.77
Baseline	5	3	1	14	0.25	1	14667.1	0.181882	2.9101	69.8425	2080.84	0.0258037	0.41286	9.90864	409.4	0.00507682	0.0812292	1.9495	341.772	1587.38	2764.97	3942.57	5120.16	713.596	1065.12	1416.64	1768.16	0.367	0.031	0.063	11	1800.1
Baseline	5	3	1	15	0.25	1	14862.1	0.1843	2.94879	70.7711	2186.16	0.0271098	0.433757	10.4102	435.93	0.00540581	0.086493	2.07583	359.867	1605.48	2783.07	3960.66	5138.25	731.691	1083.21	1434.73	1786.25	0.361	0.031	0.064	2	1853.98
Baseline	5	3	1	16	0.25	1	14746.6	0.182868	2.92589	70.2213	2053.77	0.0254681	0.407489	9.77974	361.49	0.00448271	0.0717233	1.72136	331.481	1577.09	2754.68	3932.28	5109.87	703.305	1054.83	1406.35	1757.87	0.371	0.029	0.06	5	1669.2
Baseline	5	3	1	17	0.25	1	14473.6	0.179482	2.87171	68.9211	1937.35	0.0240244	0.38439	9.22536	310.18	0.00384643	0.0615429	1.47703	308.461	1554.07	2731.66	3909.26	5086.85	680.285	1031.81	1383.33	1734.85	0.37	0.031	0.062	8	1745.02
Baseline	5	3	1	18	0.25	1	14941.6	0.185285	2.96456	71.1495	2266.3	0.0281036	0.449657	10.7918	336.84	0.00417703	0.0668325	1.60398	357.267	1602.88	2780.47	3958.06	5135.65	729.091	1080.61	1432.13	1783.65	0.369	0.027	0.056	6	1578.82
Baseline	5	3	1	19	0.25	1	14980.7	0.18577	2.97232	71.3357	2144.58	0.0265942	0.425507	10.2122	424.62	0.00526556	0.084249	2.02197	352.609	1598.22	2775.81	3953.4	5130.99	724.433	1075.95	1427.47	1778.99	0.364	0.028	0.059	6	1666.07
Baseline	5	3	1	20	0.25	1	14028.5	0.173962	2.78339	66.8014	1970.24	0.0244322	0.390916	9.38198	392.88	0.00487196	0.0779514	1.87083	324.325	1569.94	2747.53	3925.12	5102.71	696.149	1047.67	1399.19	1750.71	0.36	0.041	0.076	5	2279.83
2	10	12	2	1	0.25	1	9622.83	0.119329	1.90927	45.8224	1245.69	0.0154474	0.247158	5.93178	337.53	0.00418559	0.0669694	1.60727	217.288	1462.9	2640.49	3818.08	4995.67	589.112	940.632	1292.15	1643.67	0.231	0.069	0.347	0	12629.6
2	10	12	2	2	0.25	1	10134.5	0.125675	2.0108	48.2591	1420.87	0.0176197	0.281915	6.76596	433.2	0.00537196	0.0859513	2.06283	254.461	1500.07	2677.66	3855.26	5032.85	626.285	977.805	1329.32	1680.84	0.257	0.057	0.32	4	10268.2
2	10	12	2	3	0.25	1	9058.42	0.11233	1.79728	43.1348	1176.2	0.0145856	0.23337	5.60088	325.49	0.00403628	0.0645805	1.54993	206.099	1451.71	2629.3	3806.89	4984.49	577.923	929.443	1280.96	1632.48	0.241	0.074	0.355	1	12441.8
2	10	12	2	4	0.25	1	8378.27	0.103896	1.66233	39.896	1258.49	0.0156061	0.249697	5.99274	352.05	0.00436565	0.0698503	1.67641	221.038	1466.65	2644.24	3821.83	4999.42	592.862	944.382	1295.9	1647.42	0.214	0.088	0.399	4	15871.3
2	10	12	2	5	0.25	1	10045.2	0.124567	1.99307	47.8336	1471.12	0.0182428	0.291885	7.00525	432.55	0.0053639	0.0858223	2.05974	261.268	1506.88	2684.47	3862.06	5039.65	633.092	984.612	1336.13	1687.65	0.254	0.061	0.325	1	10671.5
2	10	12	2	6	0.25	1	9024.58	0.111911	1.79057	42.9737	1305.56	0.0161898	0.259036	6.21688	411.75	0.00510596	0.0816954	1.96069	235.691	1481.3	2658.89	3836.49	5014.08	607.515	959.035	1310.56	1662.08	0.211	0.083	0.384	1	15455.1
2	10	12	2	7	0.25	1	10148.6	0.12585	2.0136	48.3263	1500.4	0.0186059	0.297695	7.14467	461.42	0.0057219	0.0915505	2.19721	269.249	1514.86	2692.45	3870.04	5047.64	641.073	992.593	1344.11	1695.63	0.253	0.059	0.323	1	10580.2
2	10	12	2	8	0.25	1	9714.91	0.120471	1.92754	46.2609	1645.46	0.0204048	0.326476	7.83543	446	0.00553069	0.088491	2.12378	287.041	1532.65	2710.24	3887.84	5065.43	658.865	1010.39	1361.91	1713.43	0.244	0.067	0.347	0	11904.8
2	10	12	2	9	0.25	1	8837.53	0.109591	1.75346	42.083	1164.31	0.0144382	0.231011	5.54426	286.49	0.00355266	0.0568425	1.36422	199.114	1444.72	2622.32	3799.91	4977.5	570.938	922.458	1273.98	1625.5	0.197	0.089	0.389	1	16985
2	10	12	2	10	0.25	1	9314.77	0.115509	1.84815	44.3555	1311.05	0.0162579	0.260126	6.24302	394.53	0.00489242	0.0782788	1.87869	234.081	1479.69	2657.28	3834.88	5012.47	605.905	957.425	1308.95	1660.47	0.229	0.069	0.365	0	13286.3
2	10	12	2	11	0.25	1	10153.2	0.125906	2.01449	48.3478	1438.14	0.0178339	0.285342	6.8482	467.93	0.00580263	0.0928421	2.22821	261.598	1507.21	2684.8	3862.39	5039.98	633.422	984.942	1336.46	1687.98	0.257	0.056	0.323	0	10326.4
2	10	12	2	12	0.25	1	9743.48	0.120825	1.93321	46.3969	1332.99	0.0165299	0.264479	6.34749	441.48	0.00547463	0.0875942	2.10226	243.536	1489.15	2666.74	3844.33	5021.92	615.36	966.88	1318.4	1669.92	0.23	0.068	0.349	2	12671.4
2	10	12	2	13	0.25	1	9859.61	0.122265	1.95625	46.9499	1590.15	0.0197189	0.315502	7.57205	375.78	0.00465991	0.0745586	1.78941	269.813	1515.42	2693.02	3870.61	5048.2	641.637	993.157	1344.68	1696.2	0.225	0.073	0.35	0	13177.9
2	10	12	2	14	0.25	1	9926.37	0.123093	1.96949	47.2678	1316.02	0.0163195	0.261112	6.26668	337.4	0.00418398	0.0669436	1.60665	226.923	1472.53	2650.13	3827.72	5005.31	598.747	950.267	1301.79	1653.31	0.251	0.057	0.329	0	10773.6
2	10	12	2	15	0.25	1	8382.73	0.103951	1.66322	39.9173	1299.14	0.0161102	0.257763	6.1863	313.48	0.00388735	0.0621976	1.49274	221.323	1466.93	2644.53	3822.12	4999.71	593.147	944.667	1296.19	1647.71	0.2	0.089	0.411	0	17449.6
2	10	12	2	16	0.25	1	10138	0.125717	2.01148	48.2754	1471.53	0.0182479	0.291967	7.0072	433.37	0.00537407	0.085985	2.06364	261.437	1507.05	2684.64	3862.23	5039.82	633.261	984.781	1336.3	1687.82	0.233	0.061	0.342	4	12106.6
2	10	12	2	17	0.25	1	9000.99	0.111618	1.78589	42.8613	1549.89	0.0192196	0.307514	7.38034	410.2	0.00508674	0.0813879	1.95331	269.012	1514.62	2692.21	3869.81	5047.4	640.836	992.356	1343.88	1695.4	0.202	0.092	0.386	0	16543.1
2	10	12	2	18	0.25	1	9841.02	0.122035	1.95256	46.8614	1458.95	0.0180919	0.289471	6.94729	396.85	0.00492119	0.0787391	1.88974	254.698	1500.31	2677.9	3855.49	5033.08	626.522	978.042	1329.56	1681.08	0.237	0.064	0.346	1	12092.2
2	10	12	2	19	0.25	1	8650.82	0.107276	1.71641	41.1939	1237.79	0.0153494	0.24559	5.89417	344.94	0.00427748	0.0684396	1.64255	217.221	1462.83	2640.42	3818.02	4995.61	589.045	940.565	1292.08	1643.6	0.223	0.08	0.386	1	14638.2
2	10	12	2	20	0.25	1	10282.4	0.127508	2.04013	48.9631	1577.47	0.0195616	0.312986	7.51167	432.2	0.00535956	0.0857529	2.05807	275.816	1521.43	2699.02	3876.61	5054.2	647.64	999.16	1350.68	1702.2	0.261	0.054	0.317	3	9965.25
3	1	1	3	1	0.25	1	15421.9	0.191241	3.05986	73.4366	2265	0.0280874	0.449399	10.7856	334.34	0.00414603	0.0663365	1.59208	356.745	1602.36	2779.95	3957.54	5135.13	728.569	1080.09	1431.61	1783.13	0.399	0.008	0.025	37	584.837
3	1	1	3	2	0.25	1	15722.1	0.194964	3.11942	74.8662	2135.31	0.0264792	0.423667	10.168	440.16	0.00545827	0.0873323	2.09597	353.469	1599.08	2776.67	3954.26	5131.86	725.293	1076.81	1428.33	1779.85	0.392	0.007	0.022	52	530.206
3	1	1	3	3	0.25	1	16057.3	0.199121	3.18594	76.4625	2790.79	0.0346076	0.553721	13.2893	421.02	0.00522092	0.0835347	2.00483	440.803	1686.41	2864.01	4041.6	5219.19	812.627	1164.15	1515.67	1867.19	0.391	0.008	0.023	50	552.456
3	1	1	3	4	0.25	1	15816.2	0.196131	3.1381	75.3144	2439.36	0.0302496	0.483994	11.6159	447.12	0.00554457	0.0887132	2.12912	396.153	1641.76	2819.36	3996.95	5174.54	767.977	1119.5	1471.02	1822.54	0.397	0.008	0.024	54	555.823
3	1	1	3	5	0.25	1	15665.2	0.194258	3.10813	74.5951	2192.82	0.0271924	0.435078	10.4419	405.95	0.00503404	0.0805446	1.93307	356.667	1602.28	2779.87	3957.46	5135.05	728.491	1080.01	1431.53	1783.05	0.39	0.009	0.022	54	547.952
3	1	1	3	6	0.25	1	15484.5	0.192018	3.07228	73.7348	2084.71	0.0258517	0.413628	9.92707	440.36	0.00546075	0.0873719	2.09693	346.552	1592.16	2769.75	3947.35	5124.94	718.376	1069.9	1421.42	1772.94	0.389	0.009	0.025	51	621.94
3	1	1	3	7	0.25	1	15213.2	0.188654	3.01846	72.443	1891.09	0.0234507	0.375212	9.00508	300.27	0.00372354	0.0595766	1.42984	300.752	1546.36	2723.95	3901.55	5079.14	672.576	1024.1	1375.62	1727.14	0.403	0.007	0.023	34	513.53
3	1	1	3	8	0.25	1	15734.1	0.195113	3.12181	74.9234	2424.57	0.0300662	0.48106	11.5454	393.22	0.00487618	0.0780189	1.87245	386.726	1632.34	2809.93	3987.52	5165.11	758.55	1110.07	1461.59	1813.11	0.397	0.007	0.021	50	490.844
3	1	1	3	9	0.25	1	15593.8	0.193373	3.09398	74.2554	2005.45	0.0248689	0.397902	9.54964	390.59	0.00484357	0.0774971	1.85993	328.843	1574.45	2752.05	3929.64	5107.23	700.667	1052.19	1403.71	1755.23	0.393	0.009	0.021	50	532.266
3	1	1	3	10	0.25	1	16038.5	0.198888	3.1822	76.3729	2682.55	0.0332653	0.532245	12.7739	442.84	0.0054915	0.087864	2.10874	428.943	1674.55	2852.14	4029.74	5207.33	800.767	1152.29	1503.81	1855.33	0.39	0.009	0.021	53	546.12
3	1	1	3	11	0.25	1	15494.2	0.192138	3.0742	73.7808	2324.97	0.0288311	0.461298	11.0711	336.38	0.00417133	0.0667412	1.60179	365.256	1610.87	2788.46	3966.05	5143.64	737.08	1088.6	1440.12	1791.64	0.397	0.008	0.026	43	587.107
3	1	1	3	12	0.25	1	15733.4	0.195104	3.12167	74.9201	2406.38	0.0298407	0.47745	11.4588	386.56	0.00479359	0.0766975	1.84074	383.316	1628.93	2806.52	3984.11	5161.7	755.14	1106.66	1458.18	1809.7	0.395	0.008	0.022	44	522.493
3	1	1	3	13	0.25	1	15589.1	0.193314	3.09303	74.2327	2070	0.0256693	0.410709	9.85702	367.81	0.00456108	0.0729773	1.75145	334.576	1580.19	2757.78	3935.37	5112.96	706.4	1057.92	1409.44	1760.96	0.396	0.007	0.02	44	479.052
3	1	1	3	14	0.25	1	15467.2	0.191804	3.06886	73.6526	2066.58	0.0256269	0.410031	9.84074	357.82	0.0044372	0.0709952	1.70388	332.736	1578.35	2755.94	3933.53	5111.12	704.56	1056.08	1407.6	1759.12	0.4	0.007	0.02	49	478.759
3	1	1	3	15	0.25	1	15723.9	0.194987	3.11979	74.875	2520.79	0.0312594	0.500151	12.0036	436.43	0.00541201	0.0865922	2.07821	405.862	1651.47	2829.06	4006.66	5184.25	777.686	1129.21	1480.73	1832.25	0.396	0.008	0.021	53	509.394
3	1	1	3	16	0.25	1	15704.6	0.194747	3.11595	74.7827	2096.82	0.0260019	0.416031	9.98473	422.88	0.00524398	0.0839037	2.01369	345.815	1591.43	2769.02	3946.61	5124.2	717.639	1069.16	1420.68	1772.2	0.393	0.007	0.022	57	529.248
3	1	1	3	17	0.25	1	15747.6	0.19528	3.12449	74.9877	2382.14	0.0295401	0.472641	11.3434	409.61	0.00507943	0.0812708	1.9505	383.152	1628.76	2806.35	3983.95	5161.54	754.976	1106.5	1458.02	1809.54	0.396	0.009	0.022	50	536.217
3	1	1	3	18	0.25	1	15871	0.196811	3.14897	75.5753	2552.78	0.0316561	0.506498	12.1559	477.99	0.00592738	0.0948381	2.27611	415.957	1661.57	2839.16	4016.75	5194.34	787.781	1139.3	1490.82	1842.34	0.39	0.009	0.025	55	622.232
3	1	1	3	19	0.25	1	15693.1	0.194605	3.11368	74.7282	2216.89	0.0274909	0.439854	10.5565	397.88	0.00493397	0.0789435	1.89464	358.863	1604.47	2782.07	3959.66	5137.25	730.687	1082.21	1433.73	1785.25	0.394	0.008	0.021	50	518.853
3	1	1	3	20	0.25	1	15695.5	0.194635	3.11415	74.7397	2161.72	0.0268067	0.428907	10.2938	448.71	0.00556429	0.0890287	2.13669	358.267	1603.88	2781.47	3959.06	5136.65	730.091	1081.61	1433.13	1784.65	0.389	0.009	0.022	51	562.911
Baseline	5	3	7	1	0.5	1	14701.9	0.182312	2.917	70.0079	1927.4	0.023901	0.382416	9.17798	237.55	0.00294577	0.0471324	1.13118	297.127	1542.74	2720.33	3897.92	5075.51	668.951	1020.47	1371.99	1723.51	0.388	0.02	0.04	3	1088.01
Baseline	5	3	7	2	0.5	1	14487.5	0.179655	2.87447	68.9873	1836.66	0.0227758	0.364412	8.74589	313.14	0.00388314	0.0621302	1.49112	295.048	1540.66	2718.25	3895.84	5073.43	666.872	1018.39	1369.91	1721.43	0.378	0.028	0.055	7	1532.66
Baseline	5	3	7	3	0.5	1	14266.1	0.176908	2.83053	67.9328	1679.02	0.0208209	0.333135	7.99523	193.13	0.00239494	0.038319	0.919655	256.942	1502.55	2680.14	3857.74	5035.33	628.766	980.286	1331.81	1683.33	0.391	0.024	0.045	0	1240.49
Baseline	5	3	7	4	0.5	1	15089.7	0.187122	2.99395	71.8549	1998.77	0.024786	0.396576	9.51783	249.55	0.00309458	0.0495133	1.18832	308.57	1554.18	2731.77	3909.36	5086.96	680.394	1031.91	1383.43	1734.95	0.387	0.016	0.033	9	891.921
Baseline	5	3	7	5	0.5	1	14838.1	0.184002	2.94404	70.6569	1970.58	0.0244365	0.390983	9.3836	231.11	0.00286591	0.0458546	1.10051	302.17	1547.78	2725.37	3902.96	5080.56	673.994	1025.51	1377.03	1728.55	0.388	0.019	0.037	2	1018.24
Baseline	5	3	7	6	0.5	1	15071	0.18689	2.99025	71.7659	2015.58	0.0249945	0.399912	9.59788	283.59	0.0035167	0.0562672	1.35041	315.548	1561.16	2738.75	3916.34	5093.93	687.372	1038.89	1390.41	1741.93	0.382	0.019	0.04	9	1072.24
Baseline	5	3	7	7	0.5	1	14711.8	0.182436	2.91897	70.0553	2172.32	0.0269382	0.431011	10.3443	272.04	0.00337347	0.0539755	1.29541	335.475	1581.09	2758.68	3936.27	5113.86	707.299	1058.82	1410.34	1761.86	0.386	0.024	0.044	3	1237.93
Baseline	5	3	7	8	0.5	1	14679	0.182029	2.91246	69.8991	1894.16	0.0234888	0.375821	9.0197	317.22	0.00393373	0.0629397	1.51055	303.5	1549.11	2726.7	3904.29	5081.89	675.324	1026.84	1378.36	1729.88	0.391	0.021	0.041	6	1110.45
Baseline	5	3	7	9	0.5	1	14388.7	0.178429	2.85486	68.5166	1803.75	0.0223677	0.357882	8.58918	235.34	0.00291837	0.0466939	1.12065	279.854	1525.46	2703.06	3880.65	5058.24	651.678	1003.2	1354.72	1706.24	0.39	0.024	0.048	3	1295.84
Baseline	5	3	7	10	0.5	1	14779.7	0.183278	2.93245	70.3788	2003.8	0.0248484	0.397574	9.54179	304.01	0.00376992	0.0603187	1.44765	316.734	1562.34	2739.94	3917.53	5095.12	688.558	1040.08	1391.6	1743.12	0.382	0.021	0.048	7	1275.14
Baseline	5	3	7	11	0.5	1	14361.9	0.178097	2.84955	68.3893	1896.45	0.0235172	0.376275	9.0306	261.17	0.00323868	0.0518188	1.24365	296.121	1541.73	2719.32	3896.92	5074.51	667.945	1019.47	1370.99	1722.51	0.383	0.026	0.048	5	1364.87
Baseline	5	3	7	12	0.5	1	14881.3	0.184538	2.95261	70.8625	2015.46	0.024993	0.399888	9.59731	238.45	0.00295693	0.0473109	1.13546	309.337	1554.95	2732.54	3910.13	5087.72	681.161	1032.68	1384.2	1735.72	0.385	0.02	0.042	3	1123.23
Baseline	5	3	7	13	0.5	1	14344.4	0.17788	2.84608	68.3059	1850.26	0.0229444	0.367111	8.81065	257.51	0.00319329	0.0510926	1.22622	289.28	1534.89	2712.48	3890.07	5067.67	661.104	1012.62	1364.14	1715.66	0.387	0.025	0.048	6	1309.87
Baseline	5	3	7	14	0.5	1	14990.5	0.185892	2.97426	71.3824	2247.37	0.0278688	0.445901	10.7016	267.11	0.00331233	0.0529974	1.27194	345.099	1590.71	2768.3	3945.89	5123.48	716.923	1068.44	1419.96	1771.48	0.383	0.02	0.041	5	1119.95
Baseline	5	3	7	15	0.5	1	14637.8	0.181518	2.90429	69.7029	1768.81	0.0219344	0.35095	8.4228	264.38	0.00327848	0.0524557	1.25894	279.044	1524.65	2702.25	3879.84	5057.43	650.868	1002.39	1353.91	1705.43	0.379	0.024	0.046	3	1306.38
Baseline	5	3	7	16	0.5	1	14746.9	0.182871	2.92594	70.2226	1903.81	0.0236085	0.377735	9.06565	301.08	0.00373358	0.0597374	1.4337	302.609	1548.22	2725.81	3903.4	5081	674.433	1025.95	1377.47	1728.99	0.38	0.023	0.046	5	1285.57
Baseline	5	3	7	17	0.5	1	14579.7	0.180798	2.89276	69.4263	1842.51	0.0228483	0.365573	8.77375	243.51	0.00301968	0.0483149	1.15956	286.295	1531.91	2709.5	3887.09	5064.68	658.119	1009.64	1361.16	1712.68	0.38	0.026	0.049	3	1371.65
Baseline	5	3	7	18	0.5	1	14554	0.180479	2.88766	69.3039	1873.59	0.0232337	0.371739	8.92175	237.48	0.0029449	0.0471185	1.13084	289.733	1535.34	2712.94	3890.53	5068.12	661.557	1013.08	1364.6	1716.12	0.383	0.023	0.043	2	1205.98
Baseline	5	3	7	19	0.5	1	14899.2	0.184759	2.95615	70.9475	2229.36	0.0276455	0.442328	10.6159	348.22	0.00431815	0.0690904	1.65817	353.759	1599.37	2776.96	3954.55	5132.15	725.583	1077.1	1428.62	1780.14	0.382	0.025	0.047	4	1330.57
Baseline	5	3	7	20	0.5	1	15046.1	0.186582	2.98531	71.6473	2387.84	0.0296107	0.473772	11.3705	289.62	0.00359147	0.0574636	1.37913	367.467	1613.08	2790.67	3968.26	5145.85	739.291	1090.81	1442.33	1793.85	0.385	0.019	0.043	8	1130.51
2	10	12	8	1	0.5	1	10799.6	0.133923	2.14276	51.4263	1351.74	0.0167624	0.268199	6.43678	377.78	0.00468471	0.0749554	1.79893	237.367	1482.98	2660.57	3838.16	5015.75	609.191	960.711	1312.23	1663.75	0.27	0.047	0.285	0	8589.16
2	10	12	8	2	0.5	1	10806.5	0.134008	2.14412	51.4589	1226.74	0.0152124	0.243398	5.84155	256	0.00317456	0.050793	1.21903	203.498	1449.11	2626.7	3804.29	4981.88	575.322	926.842	1278.36	1629.88	0.28	0.05	0.264	0	7871.66
2	10	12	8	3	0.5	1	10831	0.134311	2.14898	51.5754	1522.68	0.0188822	0.302115	7.25077	435.62	0.00540197	0.0864315	2.07436	268.766	1514.38	2691.97	3869.56	5047.15	640.59	992.11	1343.63	1695.15	0.274	0.048	0.285	5	8527.8
2	10	12	8	4	0.5	1	11058.1	0.137128	2.19404	52.6571	1607.09	0.0199289	0.318863	7.65271	261.89	0.0032476	0.0519617	1.24708	256.507	1502.12	2679.71	3857.3	5034.89	628.331	979.851	1331.37	1682.89	0.28	0.05	0.263	0	7808.42
2	10	12	8	5	0.5	1	11656.9	0.144553	2.31284	55.5083	1617.83	0.0200621	0.320994	7.70386	316.91	0.00392989	0.0628782	1.50908	265.532	1511.14	2688.73	3866.33	5043.92	637.356	988.876	1340.4	1691.92	0.302	0.035	0.235	4	6267.99
2	10	12	8	6	0.5	1	11488	0.142458	2.27933	54.7038	1497.12	0.0185652	0.297044	7.12905	299.59	0.00371511	0.0594417	1.4266	246.589	1492.2	2669.79	3847.38	5024.97	618.413	969.933	1321.45	1672.97	0.292	0.039	0.245	0	6798.43
2	10	12	8	7	0.5	1	12213.8	0.151459	2.42334	58.1603	1826.36	0.022648	0.362369	8.69684	336.95	0.0041784	0.0668543	1.6045	296.902	1542.51	2720.1	3897.7	5075.29	668.726	1020.25	1371.77	1723.29	0.314	0.034	0.208	3	5394.77
2	10	12	8	8	0.5	1	12211.2	0.151427	2.42283	58.1479	1844.83	0.0228771	0.366033	8.7848	305.52	0.00378864	0.0606183	1.45484	295.124	1540.73	2718.33	3895.92	5073.51	666.948	1018.47	1369.99	1721.51	0.317	0.034	0.205	1	5256.91
2	10	12	8	9	0.5	1	11569.9	0.143475	2.29559	55.0943	1583.03	0.0196306	0.314089	7.53814	332.15	0.00411887	0.065902	1.58165	262.848	1508.46	2686.05	3863.64	5041.23	634.672	986.192	1337.71	1689.23	0.284	0.041	0.249	0	7151.15
2	10	12	8	10	0.5	1	11830.8	0.146709	2.34735	56.3364	1742.79	0.0216117	0.345787	8.2989	340.09	0.00421733	0.0674773	1.61946	285.864	1531.47	2709.07	3886.66	5064.25	657.688	1009.21	1360.73	1712.25	0.299	0.039	0.23	2	6293.32
2	10	12	8	11	0.5	1	10060.1	0.124752	1.99603	47.9047	1112.8	0.0137994	0.220791	5.29898	248.48	0.00308131	0.049301	1.18322	186.828	1432.44	2610.03	3787.62	4965.21	558.652	910.172	1261.69	1613.21	0.268	0.06	0.296	0	9277.45
2	10	12	8	12	0.5	1	11308.1	0.140228	2.24364	53.8475	1699.09	0.0210698	0.337117	8.0908	313.97	0.00389343	0.0622949	1.49508	276.281	1521.89	2699.48	3877.08	5054.67	648.105	999.625	1351.15	1702.67	0.276	0.049	0.263	1	7898.75
2	10	12	8	13	0.5	1	11004	0.136457	2.18331	52.3994	1322.37	0.0163982	0.262372	6.29692	278.48	0.00345333	0.0552533	1.32608	219.708	1465.32	2642.91	3820.5	4998.09	591.532	943.052	1294.57	1646.09	0.298	0.046	0.248	1	6913.66
2	10	12	8	14	0.5	1	11129.8	0.138016	2.20826	52.9982	1773.36	0.0219908	0.351853	8.44447	346.02	0.00429087	0.0686539	1.64769	290.873	1536.48	2714.08	3891.67	5069.26	662.697	1014.22	1365.74	1717.26	0.294	0.041	0.263	0	7214.94
2	10	12	8	15	0.5	1	12426.2	0.154093	2.46549	59.1718	2055.82	0.0254935	0.407896	9.7895	336.36	0.00417108	0.0667373	1.60169	328.314	1573.92	2751.52	3929.11	5106.7	700.138	1051.66	1403.18	1754.7	0.298	0.036	0.217	0	5940.32
2	10	12	8	16	0.5	1	12155.3	0.150733	2.41173	57.8815	1726.1	0.0214047	0.342476	8.21942	263.42	0.00326658	0.0522652	1.25437	273.051	1518.66	2696.25	3873.85	5051.44	644.875	996.395	1347.91	1699.43	0.322	0.034	0.195	2	4985.92
2	10	12	8	17	0.5	1	10550.9	0.130838	2.09341	50.2419	1296.9	0.0160824	0.257318	6.17564	245.07	0.00303902	0.0486244	1.16699	211.627	1457.24	2634.83	3812.42	4990.01	583.451	934.971	1286.49	1638.01	0.282	0.05	0.277	0	8119.35
2	10	12	8	18	0.5	1	12670.5	0.157123	2.51397	60.3352	1814.39	0.0224996	0.359994	8.63985	228.62	0.00283503	0.0453605	1.08865	280.392	1526	2703.59	3881.19	5058.78	652.216	1003.74	1355.26	1706.78	0.315	0.03	0.186	0	4785.96
2	10	12	8	19	0.5	1	10784.6	0.133736	2.13977	51.3545	1476.12	0.0183048	0.292877	7.02906	301.97	0.00374462	0.0599139	1.43793	244.033	1489.64	2667.24	3844.83	5022.42	615.857	967.377	1318.9	1670.42	0.276	0.056	0.273	1	8329.2
2	10	12	8	20	0.5	1	10984.7	0.136217	2.17947	52.3074	1348.22	0.0167188	0.267501	6.42002	314.49	0.00389988	0.062398	1.49755	228.198	1473.81	2651.4	3828.99	5006.58	600.022	951.542	1303.06	1654.58	0.283	0.05	0.262	0	7700.31
3	1	1	9	1	0.5	1	15472	0.191863	3.06981	73.6755	2163.66	0.0268308	0.429292	10.303	268.1	0.00332461	0.0531938	1.27665	333.746	1579.36	2756.95	3934.54	5112.13	705.57	1057.09	1408.61	1760.13	0.404	0.006	0.014	33	354.871
3	1	1	9	2	0.5	1	15559	0.192942	3.08707	74.0897	2248.39	0.0278815	0.446104	10.7065	284.21	0.00352439	0.0563902	1.35336	347.585	1593.2	2770.79	3948.38	5125.97	719.409	1070.93	1422.45	1773.97	0.403	0.006	0.017	34	410.852
3	1	1	9	3	0.5	1	14957.6	0.185484	2.96775	71.2259	1607.6	0.0199353	0.318964	7.65514	163.91	0.00203259	0.0325214	0.780514	243.13	1488.74	2666.33	3843.92	5021.52	614.954	966.474	1317.99	1669.51	0.413	0.004	0.014	17	299.907
3	1	1	9	4	0.5	1	15520	0.192457	3.07932	73.9037	2364.93	0.0293266	0.469226	11.2614	277.27	0.00343833	0.0550132	1.32032	362.627	1608.24	2785.83	3963.42	5141.01	734.451	1085.97	1437.49	1789.01	0.404	0.005	0.017	38	384.216
3	1	1	9	5	0.5	1	15667.4	0.194286	3.10858	74.6059	2357.39	0.0292331	0.46773	11.2255	292.21	0.00362359	0.0579775	1.39146	363.643	1609.25	2786.85	3964.44	5142.03	735.467	1086.99	1438.51	1790.03	0.401	0.007	0.015	27	375.286
3	1	1	9	6	0.5	1	15593.8	0.193373	3.09397	74.2552	2298.27	0.0285	0.456	10.944	272.58	0.00338017	0.0540827	1.29798	352.835	1598.45	2776.04	3953.63	5131.22	724.659	1076.18	1427.7	1779.22	0.402	0.006	0.014	38	351.092
3	1	1	9	7	0.5	1	15619.7	0.193695	3.09911	74.3787	2330.16	0.0288955	0.462328	11.0959	273.62	0.00339306	0.054289	1.30294	357.354	1602.96	2780.56	3958.15	5135.74	729.178	1080.7	1432.22	1783.74	0.403	0.004	0.016	32	346.682
3	1	1	9	8	0.5	1	15549.3	0.192821	3.08514	74.0434	2172.71	0.026943	0.431088	10.3461	256.31	0.00317841	0.0508545	1.22051	333.37	1578.98	2756.57	3934.16	5111.76	705.194	1056.71	1408.23	1759.75	0.403	0.005	0.012	28	312.918
3	1	1	9	9	0.5	1	15609.7	0.19357	3.09712	74.3308	2202.12	0.0273077	0.436923	10.4862	256.31	0.00317841	0.0508545	1.22051	337.406	1583.02	2760.61	3938.2	5115.79	709.23	1060.75	1412.27	1763.79	0.399	0.006	0.014	31	350.956
3	1	1	9	10	0.5	1	15367.3	0.190564	3.04903	73.1768	2095.62	0.025987	0.415792	9.97902	238	0.00295135	0.0472216	1.13332	320.277	1565.89	2743.48	3921.07	5098.66	692.101	1043.62	1395.14	1746.66	0.406	0.005	0.016	29	368.376
3	1	1	9	11	0.5	1	15553.3	0.192871	3.08593	74.0623	2179.93	0.0270325	0.43252	10.3805	248.44	0.00308081	0.049293	1.18303	333.28	1578.89	2756.48	3934.07	5111.67	705.104	1056.62	1408.14	1759.66	0.401	0.005	0.015	30	343.178
3	1	1	9	12	0.5	1	15262.3	0.189262	3.02819	72.6767	1872.6	0.0232214	0.371543	8.91703	221.13	0.00274215	0.0438745	1.05299	287.353	1532.96	2710.56	3888.15	5065.74	659.177	1010.7	1362.22	1713.74	0.405	0.005	0.014	32	327.847
3	1	1	9	13	0.5	1	15253.6	0.189155	3.02648	72.6355	2143.36	0.026579	0.425265	10.2063	279.58	0.00346697	0.0554715	1.33132	332.535	1578.15	2755.74	3933.33	5110.92	704.359	1055.88	1407.4	1758.92	0.405	0.006	0.018	34	409.989
3	1	1	9	14	0.5	1	15397.4	0.190937	3.05499	73.3198	2190.03	0.0271578	0.434524	10.4286	263.62	0.00326906	0.0523049	1.25532	336.75	1582.36	2759.95	3937.54	5115.14	708.574	1060.09	1411.61	1763.13	0.405	0.006	0.017	31	401.511
3	1	1	9	15	0.5	1	15467.5	0.191806	3.0689	73.6537	2189.54	0.0271517	0.434427	10.4263	254.51	0.00315609	0.0504974	1.21194	335.432	1581.04	2758.63	3936.23	5113.82	707.256	1058.78	1410.3	1761.82	0.403	0.005	0.017	29	385.434
3	1	1	9	16	0.5	1	15469.3	0.191829	3.06927	73.6624	2288.57	0.0283797	0.454076	10.8978	283.79	0.00351918	0.0563068	1.35136	353.042	1598.65	2776.24	3953.84	5131.43	724.866	1076.39	1427.91	1779.43	0.405	0.005	0.018	31	396.404
3	1	1	9	17	0.5	1	15524.7	0.192516	3.08026	73.9263	2115.4	0.0262323	0.419717	10.0732	331.52	0.00411106	0.065777	1.57865	335.826	1581.44	2759.03	3936.62	5114.21	707.65	1059.17	1410.69	1762.21	0.401	0.006	0.016	38	386.798
3	1	1	9	18	0.5	1	15582	0.193227	3.09163	74.199	2304.19	0.0285734	0.457175	10.9722	260	0.00322417	0.0515867	1.23808	351.921	1597.53	2775.12	3952.72	5130.31	723.745	1075.26	1426.78	1778.3	0.404	0.006	0.014	30	354.224
3	1	1	9	19	0.5	1	15764.8	0.195493	3.12789	75.0695	2349.86	0.0291398	0.466236	11.1897	256.48	0.00318052	0.0508883	1.22132	357.706	1603.32	2780.91	3958.5	5136.09	729.53	1081.05	1432.57	1784.09	0.398	0.005	0.014	32	345.937
3	1	1	9	20	0.5	1	15431.3	0.191358	3.06172	73.4813	2159.18	0.0267752	0.428403	10.2817	245.07	0.00303902	0.0486244	1.16699	329.97	1575.58	2753.17	3930.76	5108.36	701.794	1053.31	1404.83	1756.35	0.405	0.006	0.014	31	330.478
Baseline	5	3	13	1	1	1	15079.9	0.187	2.992	71.8081	2126.36	0.0263682	0.421892	10.1254	159.74	0.00198088	0.0316941	0.760657	313.755	1559.37	2736.96	3914.55	5092.14	685.579	1037.1	1388.62	1740.14	0.396	0.014	0.028	3	742.674
Baseline	5	3	13	2	1	1	15344.8	0.190286	3.04457	73.0697	2260.19	0.0280278	0.448445	10.7627	179.61	0.00222728	0.0356365	0.855275	334.849	1580.46	2758.05	3935.64	5113.24	706.673	1058.19	1409.71	1761.23	0.396	0.011	0.023	5	592.912
Baseline	5	3	13	3	1	1	14649.5	0.181663	2.90661	69.7587	1848.17	0.0229185	0.366696	8.8007	121.67	0.00150879	0.0241406	0.579374	270.35	1515.96	2693.55	3871.14	5048.74	642.174	993.694	1345.21	1696.73	0.403	0.016	0.028	2	754.598
Baseline	5	3	13	4	1	1	15302.6	0.189763	3.0362	72.8688	2309.45	0.0286387	0.458219	10.9972	121.33	0.00150457	0.0240731	0.577755	333.611	1579.22	2756.81	3934.41	5112	705.435	1056.96	1408.48	1760	0.397	0.01	0.021	5	554.302
Baseline	5	3	13	5	1	1	14589.7	0.180921	2.89474	69.4739	1679.27	0.020824	0.333184	7.99642	142.08	0.00176188	0.0281901	0.676563	249.97	1495.58	2673.17	3850.76	5028.36	621.794	973.314	1324.83	1676.35	0.4	0.015	0.029	2	786.805
Baseline	5	3	13	6	1	1	14874.2	0.18445	2.9512	70.8288	2047.6	0.0253916	0.406265	9.75036	134.91	0.00167297	0.0267675	0.642421	299.537	1545.15	2722.74	3900.33	5077.92	671.361	1022.88	1374.4	1725.92	0.399	0.014	0.026	0	710.91
Baseline	5	3	13	7	1	1	15234.1	0.188913	3.02261	72.5426	2147.79	0.026634	0.426144	10.2274	167.54	0.0020776	0.0332417	0.7978	317.766	1563.38	2740.97	3918.56	5096.15	689.59	1041.11	1392.63	1744.15	0.4	0.008	0.02	7	501.691
Baseline	5	3	13	8	1	1	14957.5	0.185483	2.96773	71.2255	1959.21	0.0242955	0.388727	9.32946	149.57	0.00185476	0.0296762	0.712229	289.418	1535.03	2712.62	3890.21	5067.8	661.242	1012.76	1364.28	1715.8	0.394	0.014	0.026	2	706.602
Baseline	5	3	13	9	1	1	14764	0.183083	2.92933	70.3038	1959.58	0.0243	0.388801	9.33122	145.57	0.00180516	0.0288826	0.693182	288.92	1534.53	2712.12	3889.71	5067.31	660.744	1012.26	1363.78	1715.3	0.405	0.013	0.027	0	698.907
Baseline	5	3	13	10	1	1	14714.2	0.182465	2.91944	70.0666	1915.08	0.0237482	0.379971	9.11932	145.54	0.00180479	0.0288766	0.693039	282.809	1528.42	2706.01	3883.6	5061.2	654.633	1006.15	1357.67	1709.19	0.402	0.014	0.027	4	712.881
Baseline	5	3	13	11	1	1	14809.4	0.183645	2.93833	70.5198	1884.1	0.023364	0.373825	8.97179	184.92	0.00229313	0.03669	0.880561	283.962	1529.57	2707.16	3884.76	5062.35	655.786	1007.31	1358.83	1710.35	0.398	0.014	0.03	2	772.62
Baseline	5	3	13	12	1	1	14903.9	0.184818	2.95709	70.9701	1839.37	0.0228094	0.36495	8.7588	119.5	0.00148188	0.02371	0.569041	268.844	1514.45	2692.05	3869.64	5047.23	640.668	992.188	1343.71	1695.23	0.407	0.008	0.021	3	501.174
Baseline	5	3	13	13	1	1	14508	0.179909	2.87855	69.0851	1617.8	0.0200618	0.320988	7.70371	148.08	0.00183629	0.0293806	0.705134	242.357	1487.97	2665.56	3843.15	5020.74	614.181	965.701	1317.22	1668.74	0.402	0.017	0.029	2	796.599
Baseline	5	3	13	14	1	1	14713.1	0.182452	2.91924	70.0618	1797.45	0.0222895	0.356632	8.55918	122.33	0.00151697	0.0242715	0.582517	263.479	1509.09	2686.68	3864.27	5041.87	635.303	986.823	1338.34	1689.86	0.404	0.011	0.025	0	625.134
Baseline	5	3	13	15	1	1	14819.6	0.183773	2.94036	70.5686	1910.35	0.0236896	0.379033	9.09679	103.08	0.00127826	0.0204521	0.490851	276.332	1521.94	2699.53	3877.13	5054.72	648.156	999.676	1351.2	1702.72	0.407	0.011	0.02	1	541.185
Baseline	5	3	13	16	1	1	15009.8	0.186131	2.9781	71.4745	1980.77	0.0245628	0.393005	9.43212	198.27	0.00245867	0.0393388	0.944131	299.061	1544.67	2722.26	3899.86	5077.45	670.885	1022.41	1373.93	1725.45	0.392	0.015	0.029	2	780.188
Baseline	5	3	13	17	1	1	14647.8	0.181642	2.90628	69.7507	1658.09	0.0205614	0.328982	7.89557	146.5	0.00181669	0.0290671	0.69761	247.67	1493.28	2670.87	3848.46	5026.06	619.494	971.014	1322.53	1674.05	0.397	0.016	0.029	0	784.192
Baseline	5	3	13	18	1	1	15383.1	0.190761	3.05217	73.252	2294.03	0.0284474	0.455159	10.9238	196.48	0.00243648	0.0389836	0.935607	341.809	1587.42	2765.01	3942.6	5120.2	713.633	1065.15	1416.67	1768.19	0.396	0.009	0.023	5	553.936
Baseline	5	3	13	19	1	1	14944.2	0.185318	2.96509	71.1622	2012.91	0.0249614	0.399382	9.58517	121.57	0.00150755	0.0241207	0.578898	292.946	1538.56	2716.15	3893.74	5071.33	664.77	1016.29	1367.81	1719.33	0.401	0.013	0.026	4	676.296
Baseline	5	3	13	20	1	1	14850.7	0.184158	2.94653	70.7167	1738.39	0.0215571	0.344914	8.27794	186.02	0.00230677	0.0369083	0.885799	264.115	1509.73	2687.32	3864.91	5042.5	635.939	987.459	1338.98	1690.5	0.4	0.012	0.025	4	653.18
2	10	12	14	1	1	1	12052.3	0.149456	2.3913	57.3912	1546.47	0.0191772	0.306835	7.36405	243.55	0.00302018	0.0483228	1.15975	245.67	1491.28	2668.87	3846.46	5024.06	617.494	969.014	1320.53	1672.05	0.33	0.032	0.188	1	4683.52
2	10	12	14	2	1	1	12593.3	0.156164	2.49863	59.9672	1967.2	0.0243945	0.390313	9.3675	240.65	0.00298421	0.0477474	1.14594	303.015	1548.63	2726.22	3903.81	5081.4	674.839	1026.36	1377.88	1729.4	0.324	0.03	0.184	2	4610.99
2	10	12	14	3	1	1	12891.7	0.159865	2.55785	61.3883	1632.8	0.0202478	0.323964	7.77514	206.41	0.00255962	0.0409539	0.982893	252.421	1498.03	2675.62	3853.22	5030.81	624.245	975.765	1327.29	1678.81	0.347	0.027	0.143	1	3419.72
2	10	12	14	4	1	1	13020.3	0.16146	2.58337	62.0008	1608.1	0.0199415	0.319064	7.65752	218.72	0.00271227	0.0433963	1.04151	250.721	1496.33	2673.92	3851.52	5029.11	622.545	974.065	1325.58	1677.1	0.344	0.021	0.144	0	3363.19
2	10	12	14	5	1	1	12959.9	0.160712	2.57138	61.7132	1822.01	0.0225941	0.361505	8.67613	267.22	0.0033137	0.0530192	1.27246	286.735	1532.35	2709.94	3887.53	5065.12	658.559	1010.08	1361.6	1713.12	0.342	0.025	0.155	2	3681.11
2	10	12	14	6	1	1	11478	0.142334	2.27734	54.6563	1410.49	0.017491	0.279856	6.71654	237.69	0.00294751	0.0471601	1.13184	226.204	1471.81	2649.41	3827	5004.59	598.028	949.548	1301.07	1652.59	0.3	0.044	0.225	1	6276.87
2	10	12	14	7	1	1	12382.7	0.153553	2.45685	58.9644	1523.87	0.018897	0.302351	7.25643	223.75	0.00277464	0.0443943	1.06546	239.851	1485.46	2663.05	3840.65	5018.24	611.675	963.195	1314.72	1666.24	0.343	0.027	0.167	2	3967.28
2	10	12	14	8	1	1	12742.8	0.158018	2.52829	60.6791	1539.93	0.0190961	0.305538	7.33291	173.78	0.00215498	0.0344797	0.827514	235.197	1480.81	2658.4	3835.99	5013.58	607.021	958.541	1310.06	1661.58	0.354	0.023	0.141	1	3247.33
2	10	12	14	9	1	1	13285.9	0.164754	2.63606	63.2655	1868.93	0.0231759	0.370815	8.89956	199	0.00246773	0.0394836	0.947607	283.812	1529.42	2707.01	3884.61	5062.2	655.636	1007.16	1358.68	1710.2	0.331	0.023	0.152	2	3692.97
2	10	12	14	10	1	1	12289.8	0.152402	2.43843	58.5222	1582.59	0.0196251	0.314002	7.53605	242.65	0.00300902	0.0481442	1.15546	250.504	1496.11	2673.71	3851.3	5028.89	622.328	973.848	1325.37	1676.89	0.317	0.03	0.196	0	4992.85
2	10	12	14	11	1	1	13155.4	0.163136	2.61017	62.6442	1691.82	0.0209797	0.335674	8.05619	225.14	0.00279188	0.0446701	1.07208	263.092	1508.7	2686.29	3863.89	5041.48	634.916	986.436	1337.96	1689.48	0.345	0.024	0.14	2	3310.75
2	10	12	14	12	1	1	13363.8	0.165719	2.65151	63.6362	1814.7	0.0225034	0.360055	8.64132	263.32	0.00326534	0.0522454	1.25389	285.197	1530.81	2708.4	3885.99	5063.58	657.021	1008.54	1360.06	1711.58	0.338	0.022	0.144	2	3442.16
2	10	12	14	13	1	1	13219.3	0.163928	2.62284	62.9482	1546.35	0.0191757	0.306812	7.36348	146.4	0.00181545	0.0290473	0.697134	232.321	1477.93	2655.52	3833.12	5010.71	604.145	955.665	1307.18	1658.7	0.353	0.023	0.122	0	2859.68
2	10	12	14	14	1	1	13397.3	0.166135	2.65817	63.796	2122.23	0.026317	0.421072	10.1057	202.17	0.00250704	0.0401126	0.962702	319.011	1564.62	2742.21	3919.81	5097.4	690.835	1042.36	1393.88	1745.4	0.343	0.024	0.142	2	3378.66
2	10	12	14	15	1	1	12955.6	0.160658	2.57053	61.6928	2164.9	0.0268461	0.429538	10.3089	247.55	0.00306978	0.0491165	1.17879	331.095	1576.71	2754.3	3931.89	5109.48	702.919	1054.44	1405.96	1757.48	0.332	0.029	0.169	4	4178.71
2	10	12	14	16	1	1	12471.5	0.154655	2.47448	59.3875	1562.73	0.0193789	0.310062	7.44148	162.88	0.00201982	0.0323171	0.775609	236.83	1482.44	2660.03	3837.62	5015.22	608.654	960.174	1311.69	1663.21	0.352	0.027	0.153	1	3585.09
2	10	12	14	17	1	1	12411.3	0.153908	2.46253	59.1008	1540.31	0.0191008	0.305613	7.33472	223	0.00276534	0.0442455	1.06189	242.005	1487.61	2665.21	3842.8	5020.39	613.829	965.349	1316.87	1668.39	0.35	0.027	0.16	1	3738.78
2	10	12	14	18	1	1	12873.2	0.159636	2.55418	61.3004	1576.1	0.0195446	0.312714	7.50515	267.55	0.00331779	0.0530847	1.27403	253.031	1498.64	2676.23	3853.83	5031.42	624.855	976.375	1327.89	1679.41	0.328	0.023	0.168	2	4090.71
2	10	12	14	19	1	1	12884.8	0.15978	2.55648	61.3556	1748.33	0.0216804	0.346887	8.32528	182.82	0.00226708	0.0362734	0.870561	265.04	1510.65	2688.24	3865.83	5043.43	636.864	988.384	1339.9	1691.42	0.348	0.025	0.142	0	3345.92
2	10	12	14	20	1	1	13287.5	0.164774	2.63638	63.2732	1913.06	0.0237232	0.379571	9.1097	267.59	0.00331829	0.0530926	1.27422	299.282	1544.89	2722.48	3900.08	5077.67	671.106	1022.63	1374.15	1725.67	0.34	0.022	0.147	2	3483.91
3	1	1	15	1	1	1	15094.9	0.187186	2.99497	71.8794	1833.43	0.0227357	0.363771	8.73051	110.94	0.00137573	0.0220116	0.528279	266.854	1512.46	2690.06	3867.65	5045.24	638.678	990.198	1341.72	1693.24	0.414	0.003	0.007	14	166.717
3	1	1	15	2	1	1	15528.1	0.192558	3.08093	73.9423	2307.36	0.0286127	0.457804	10.9873	149.54	0.00185439	0.0296703	0.712086	337.196	1582.81	2760.4	3937.99	5115.58	709.02	1060.54	1412.06	1763.58	0.409	0.003	0.008	17	186.265
3	1	1	15	3	1	1	15422.4	0.191248	3.05996	73.439	2031.25	0.0251888	0.403021	9.6725	154.64	0.00191763	0.0306822	0.736372	300.001	1545.61	2723.2	3900.8	5078.39	671.825	1023.35	1374.87	1726.39	0.406	0.003	0.01	19	217.175
3	1	1	15	4	1	1	15307.9	0.189828	3.03724	72.8938	1969.11	0.0244182	0.390692	9.3766	152.98	0.00189705	0.0303528	0.728467	291.245	1536.86	2714.45	3892.04	5069.63	663.069	1014.59	1366.11	1717.63	0.41	0.004	0.009	18	219.517
3	1	1	15	5	1	1	14950.5	0.185396	2.96634	71.1921	1762.2	0.0218524	0.349639	8.39132	98.7	0.00122394	0.0195831	0.469994	255.398	1501.01	2678.6	3856.19	5033.78	627.222	978.742	1330.26	1681.78	0.418	0.002	0.007	10	159.959
3	1	1	15	6	1	1	15202.9	0.188526	3.01641	72.3938	1842.66	0.0228502	0.365603	8.77446	139.67	0.001732	0.027712	0.665087	272.064	1517.67	2695.27	3872.86	5050.45	643.888	995.408	1346.93	1698.45	0.412	0.003	0.009	20	197.7
3	1	1	15	7	1	1	15257.6	0.189204	3.02726	72.6542	1882.41	0.0233431	0.373489	8.96375	174.02	0.00215796	0.0345273	0.828656	282.234	1527.84	2705.44	3883.03	5060.62	654.058	1005.58	1357.1	1708.62	0.411	0.003	0.01	19	218.499
3	1	1	15	8	1	1	14814.8	0.183713	2.93941	70.5457	1513.47	0.018768	0.300288	7.20691	128.43	0.00159261	0.0254818	0.611564	225.342	1470.95	2648.54	3826.14	5003.73	597.166	948.686	1300.21	1651.73	0.419	0.003	0.01	14	216.518
3	1	1	15	9	1	1	15019.2	0.186247	2.97996	71.519	1576.27	0.0195468	0.312748	7.50595	135.67	0.00168239	0.0269183	0.64604	234.954	1480.56	2658.16	3835.75	5013.34	606.778	958.298	1309.82	1661.34	0.415	0.003	0.01	18	230.215
3	1	1	15	10	1	1	15211.6	0.188634	3.01814	72.4354	1965.36	0.0243717	0.389948	9.35874	142.57	0.00176796	0.0282873	0.678896	289.302	1534.91	2712.5	3890.1	5067.69	661.126	1012.65	1364.17	1715.69	0.411	0.003	0.009	14	204.002
3	1	1	15	11	1	1	15469.8	0.191836	3.06937	73.665	2129.71	0.0264098	0.422556	10.1414	161.74	0.00200568	0.0320909	0.770181	314.489	1560.1	2737.69	3915.28	5092.88	686.313	1037.83	1389.35	1740.87	0.409	0.003	0.009	20	197.608
3	1	1	15	12	1	1	14842.5	0.184056	2.9449	70.6776	1524.2	0.0189011	0.302417	7.25801	126.01	0.0015626	0.0250017	0.60004	226.482	1472.09	2649.68	3827.28	5004.87	598.306	949.826	1301.35	1652.87	0.416	0.004	0.013	12	274.436
3	1	1	15	13	1	1	15685.8	0.194514	3.11223	74.6935	2280.03	0.0282738	0.452381	10.8572	172.47	0.00213874	0.0342198	0.821276	336.592	1582.2	2759.79	3937.39	5114.98	708.416	1059.94	1411.46	1762.98	0.407	0.002	0.008	22	168.811
3	1	1	15	14	1	1	15362.1	0.190499	3.04799	73.1518	2038.66	0.0252807	0.404491	9.70778	107.25	0.00132997	0.0212795	0.510708	294.514	1540.12	2717.72	3895.31	5072.9	666.338	1017.86	1369.38	1720.9	0.411	0.002	0.006	12	141.131
3	1	1	15	15	1	1	15262.5	0.189265	3.02824	72.6778	2013.8	0.0249724	0.399559	9.5894	107.01	0.00132699	0.0212319	0.509565	291.07	1536.68	2714.27	3891.86	5069.46	662.894	1014.41	1365.93	1717.45	0.415	0.003	0.006	15	149.426
3	1	1	15	16	1	1	15025.5	0.186325	2.98121	71.5489	1708.3	0.021184	0.338944	8.13466	115.67	0.00143438	0.0229501	0.550803	250.33	1495.94	2673.53	3851.12	5028.72	622.154	973.674	1325.19	1676.71	0.417	0.003	0.009	16	190.833
3	1	1	15	17	1	1	15666.4	0.194273	3.10836	74.6007	2265.28	0.0280909	0.449455	10.7869	199.44	0.00247318	0.0395709	0.949703	338.269	1583.88	2761.47	3939.06	5116.66	710.093	1061.61	1413.13	1764.65	0.402	0.004	0.01	22	242.884
3	1	1	15	18	1	1	15216.3	0.188691	3.01906	72.4575	2026.19	0.0251261	0.402017	9.6484	90.7	0.00112474	0.0179958	0.431899	290.532	1536.14	2713.73	3891.33	5068.92	662.356	1013.88	1365.4	1716.92	0.416	0.002	0.008	7	171.144
3	1	1	15	19	1	1	15405.7	0.191041	3.05665	73.3596	2024.46	0.0251046	0.401674	9.64017	156.23	0.00193735	0.0309976	0.743943	299.288	1544.9	2722.49	3900.08	5077.67	671.112	1022.63	1374.15	1725.67	0.41	0.003	0.008	21	181.321
3	1	1	15	20	1	1	15482.8	0.191997	3.07194	73.7267	2149.59	0.0266563	0.426501	10.236	185.27	0.00229747	0.0367595	0.882227	320.447	1566.06	2743.65	3921.24	5098.83	692.271	1043.79	1395.31	1746.83	0.408	0.003	0.009	23	201.86
Baseline	5	3	19	1	3	1	15027.6	0.186352	2.98163	71.5592	1822.75	0.0226033	0.361652	8.67965	39.56	0.000490569	0.00784911	0.188379	255.592	1501.2	2678.79	3856.39	5033.98	627.416	978.936	1330.46	1681.98	0.414	0.005	0.009	0	233.277
Baseline	5	3	19	2	3	1	15111.9	0.187397	2.99835	71.9604	1754.34	0.0217549	0.348079	8.3539	37.31	0.000462668	0.00740269	0.177664	245.894	1491.5	2669.1	3846.69	5024.28	617.718	969.238	1320.76	1672.28	0.412	0.004	0.009	1	222.403
Baseline	5	3	19	3	3	1	14599.2	0.18104	2.89663	69.5192	1492.77	0.0185113	0.296181	7.10834	46.56	0.000577374	0.00923798	0.221712	211.265	1456.87	2634.47	3812.06	4989.65	583.089	934.609	1286.13	1637.65	0.418	0.007	0.013	0	339.969
Baseline	5	3	19	4	3	1	15315.7	0.189925	3.0388	72.9311	2081.32	0.0258097	0.412955	9.91092	68.04	0.00084374	0.0134998	0.323996	294.988	1540.6	2718.19	3895.78	5073.37	666.812	1018.33	1369.85	1721.37	0.412	0.002	0.006	2	136.139
Baseline	5	3	19	5	3	1	14526.4	0.180137	2.88219	69.1726	1514.64	0.0187825	0.30052	7.21248	61.56	0.000763383	0.0122141	0.293139	216.325	1461.94	2639.53	3817.12	4994.71	588.149	939.669	1291.19	1642.71	0.417	0.006	0.011	1	286.938
Baseline	5	3	19	6	3	1	14534.4	0.180236	2.88378	69.2107	1465.49	0.018173	0.290768	6.97844	56.31	0.00069828	0.0111725	0.26814	208.859	1454.47	2632.06	3809.65	4987.25	580.683	932.203	1283.72	1635.24	0.415	0.008	0.014	0	369.774
Baseline	5	3	19	7	3	1	15265.9	0.189307	3.0289	72.6937	2234.24	0.027706	0.443296	10.6391	31.8	0.00039434	0.00630945	0.151427	311.002	1556.61	2734.2	3911.8	5089.39	682.826	1034.35	1385.87	1737.39	0.411	0.005	0.007	0	203.642
Baseline	5	3	19	8	3	1	14845.2	0.18409	2.94544	70.6906	1780.97	0.0220852	0.353363	8.4807	67.53	0.000837415	0.0133986	0.321567	253.696	1499.31	2676.9	3854.49	5032.08	625.52	977.04	1328.56	1680.08	0.416	0.007	0.012	2	326.261
Baseline	5	3	19	9	3	1	15128	0.187597	3.00155	72.0373	1859.8	0.0230627	0.369003	8.85608	96.43	0.00119579	0.0191327	0.459185	268.482	1514.09	2691.68	3869.28	5046.87	640.306	991.826	1343.35	1694.87	0.405	0.006	0.014	2	348.18
Baseline	5	3	19	10	3	1	15090.3	0.187129	2.99407	71.8577	1881.1	0.0233268	0.373229	8.95751	28.8	0.000357138	0.00571421	0.137141	262.123	1507.73	2685.33	3862.92	5040.51	633.947	985.467	1336.99	1688.51	0.413	0.004	0.008	0	209.558
Baseline	5	3	19	11	3	1	14813	0.18369	2.93904	70.537	1510.43	0.0187303	0.299685	7.19243	39.9	0.000494786	0.00791657	0.189998	212.774	1458.38	2635.98	3813.57	4991.16	584.598	936.118	1287.64	1639.16	0.416	0.005	0.011	0	266.271
Baseline	5	3	19	12	3	1	15325.6	0.190047	3.04076	72.9782	1954.21	0.0242335	0.387735	9.30565	72.43	0.000898178	0.0143709	0.3449	278.145	1523.76	2701.35	3878.94	5056.53	649.969	1001.49	1353.01	1704.53	0.407	0.003	0.008	1	189.431
Baseline	5	3	19	13	3	1	14653.8	0.181716	2.90746	69.7789	1486.36	0.0184318	0.294909	7.07782	36.66	0.000454607	0.00727372	0.174569	209.026	1454.64	2632.23	3809.82	4987.41	580.85	932.37	1283.89	1635.41	0.418	0.006	0.01	0	267.027
Baseline	5	3	19	14	3	1	15231.3	0.188878	3.02205	72.5292	2048.96	0.0254084	0.406535	9.75683	97.15	0.00120472	0.0192756	0.462613	294.542	1540.15	2717.74	3895.34	5072.93	666.366	1017.89	1369.41	1720.93	0.406	0.005	0.013	2	316.405
Baseline	5	3	19	15	3	1	15177.5	0.188211	3.01137	72.273	2080.28	0.0257968	0.412749	9.90597	61.36	0.000760903	0.0121745	0.292187	293.928	1539.54	2717.13	3894.72	5072.31	665.752	1017.27	1368.79	1720.31	0.41	0.005	0.01	0	245.948
Baseline	5	3	19	16	3	1	14868.5	0.184379	2.95007	70.8016	1830.28	0.0226966	0.363146	8.71551	66.87	0.000829231	0.0132677	0.318425	260.373	1505.98	2683.58	3861.17	5038.76	632.197	983.717	1335.24	1686.76	0.411	0.007	0.013	2	337.954
Baseline	5	3	19	17	3	1	15361.6	0.190494	3.04791	73.1498	2213.15	0.0274445	0.439112	10.5387	79.5	0.000985851	0.0157736	0.378567	314.654	1560.26	2737.86	3915.45	5093.04	686.478	1038	1389.52	1741.04	0.409	0.005	0.01	0	244.119
Baseline	5	3	19	18	3	1	15166.9	0.18808	3.00928	72.2226	1813.67	0.0224907	0.359851	8.63642	7.41	9.18887e-05	0.00147022	0.0352853	249.933	1495.54	2673.14	3850.73	5028.32	621.757	973.277	1324.8	1676.32	0.416	0.001	0.002	0	43.377
Baseline	5	3	19	19	3	1	14739.9	0.182784	2.92455	70.1892	1565.1	0.0194082	0.310532	7.45276	39.49	0.000489701	0.00783522	0.188045	220.221	1465.83	2643.42	3821.02	4998.61	592.045	943.565	1295.09	1646.61	0.416	0.006	0.01	0	268.581
Baseline	5	3	19	20	3	1	15224.7	0.188796	3.02074	72.4977	1859.2	0.0230553	0.368884	8.85322	75.01	0.000930172	0.0148828	0.357186	265.46	1511.07	2688.66	3866.25	5043.85	637.284	988.804	1340.32	1691.84	0.411	0.003	0.007	2	170.319
2	10	12	20	1	3	1	13633.7	0.169066	2.70506	64.9214	1652.5	0.0204921	0.327873	7.86895	97.77	0.00121241	0.0193986	0.465566	240.215	1485.83	2663.42	3841.01	5018.6	612.039	963.559	1315.08	1666.6	0.382	0.015	0.086	0	1847.88
2	10	12	20	2	3	1	14499.8	0.179806	2.8769	69.0456	2065.35	0.0256117	0.409787	9.83488	141.02	0.00174874	0.0279798	0.671515	302.812	1548.42	2726.01	3903.61	5081.2	674.636	1026.16	1377.68	1729.2	0.38	0.009	0.067	5	1405.89
2	10	12	20	3	3	1	14713.8	0.18246	2.91936	70.0646	2046.62	0.0253794	0.40607	9.74569	84.87	0.00105244	0.0168391	0.404138	292.535	1538.15	2715.74	3893.33	5070.92	664.359	1015.88	1367.4	1718.92	0.387	0.007	0.052	0	1072.11
2	10	12	20	4	3	1	13321.1	0.16519	2.64304	63.4331	1362.22	0.0168924	0.270278	6.48668	84.53	0.00104823	0.0167716	0.402519	198.558	1444.17	2621.76	3799.35	4976.94	570.382	921.902	1273.42	1624.94	0.373	0.014	0.103	0	2180.03
2	10	12	20	5	3	1	13980.5	0.173367	2.77387	66.5729	1566.2	0.0194219	0.31075	7.458	84.6	0.00104909	0.0167855	0.402852	226.563	1472.17	2649.77	3827.36	5004.95	598.387	949.907	1301.43	1652.95	0.383	0.012	0.072	1	1534.1
2	10	12	20	6	3	1	13485.6	0.16723	2.67568	64.2164	1523.12	0.0188877	0.302203	7.25286	122.6	0.00152032	0.0243251	0.583802	225.866	1471.48	2649.07	3826.66	5004.25	597.69	949.21	1300.73	1652.25	0.372	0.017	0.096	0	2126.73
2	10	12	20	7	3	1	14030.7	0.17399	2.78384	66.8122	1571.84	0.0194918	0.311869	7.48486	83.84	0.00103967	0.0166347	0.399233	227.233	1472.84	2650.44	3828.03	5005.62	599.057	950.577	1302.1	1653.62	0.388	0.01	0.061	0	1290.24
2	10	12	20	8	3	1	13639	0.169132	2.70611	64.9466	1522.71	0.0188826	0.302121	7.25091	96.08	0.00119145	0.0190633	0.457518	222.17	1467.78	2645.37	3822.96	5000.56	593.994	945.514	1297.03	1648.55	0.379	0.014	0.084	0	1808.62
2	10	12	20	9	3	1	13697.3	0.169855	2.71768	65.2244	1666.22	0.0206622	0.330595	7.93428	81.18	0.00100668	0.0161069	0.386567	239.821	1485.43	2663.02	3840.62	5018.21	611.645	963.165	1314.69	1666.21	0.384	0.013	0.082	1	1728.01
2	10	12	20	10	3	1	13837.1	0.171589	2.74542	65.8902	1610.41	0.0199701	0.319522	7.66852	103.7	0.00128595	0.0205751	0.493803	235.252	1480.86	2658.45	3836.05	5013.64	607.076	958.596	1310.12	1661.64	0.383	0.013	0.077	0	1637.35
2	10	12	20	11	3	1	14374.3	0.178251	2.85201	68.4483	1814.27	0.0224981	0.35997	8.63927	44.04	0.000546124	0.00873799	0.209712	255.043	1500.65	2678.25	3855.84	5033.43	626.867	978.387	1329.91	1681.43	0.397	0.006	0.048	0	955.501
2	10	12	20	12	3	1	14363	0.178111	2.84978	68.3946	1845.65	0.0228872	0.366196	8.7887	92.77	0.00115041	0.0184065	0.441756	266.037	1511.65	2689.24	3866.83	5044.42	637.861	989.381	1340.9	1692.42	0.394	0.008	0.053	0	1082.46
2	10	12	20	13	3	1	14371.9	0.178221	2.85154	68.437	1888.64	0.0234203	0.374726	8.99341	72.84	0.000903263	0.0144522	0.346853	269.202	1514.81	2692.4	3870	5047.59	641.026	992.546	1344.07	1695.59	0.39	0.009	0.055	0	1146.51
2	10	12	20	14	3	1	14334.5	0.177756	2.8441	68.2585	1939.81	0.0240549	0.384878	9.23708	116.47	0.0014443	0.0231088	0.554612	282.213	1527.82	2705.42	3883.01	5060.6	654.037	1005.56	1357.08	1708.6	0.386	0.009	0.064	2	1333.12
2	10	12	20	15	3	1	15070.3	0.186881	2.9901	71.7624	2114.43	0.0262203	0.419525	10.0686	54.56	0.000676579	0.0108253	0.259806	297.682	1543.29	2720.88	3898.48	5076.07	669.506	1021.03	1372.55	1724.07	0.399	0.003	0.031	1	594.879
2	10	12	20	16	3	1	13900.9	0.17238	2.75807	66.1938	1411.72	0.0175062	0.2801	6.72239	89.94	0.00111531	0.017845	0.42828	206.095	1451.7	2629.3	3806.89	4984.48	577.919	929.439	1280.96	1632.48	0.384	0.014	0.072	0	1555.28
2	10	12	20	17	3	1	14574.5	0.180733	2.89172	69.4014	1854.75	0.0230001	0.368001	8.83203	54.8	0.000679555	0.0108729	0.260949	262.075	1507.69	2685.28	3862.87	5040.46	633.899	985.419	1336.94	1688.46	0.395	0.006	0.043	0	870.383
2	10	12	20	18	3	1	14535.7	0.180252	2.88403	69.2166	2026.81	0.0251337	0.40214	9.65136	105.95	0.00131385	0.0210216	0.504518	292.71	1538.32	2715.91	3893.5	5071.1	664.534	1016.05	1367.57	1719.09	0.396	0.007	0.05	1	1018.23
2	10	12	20	19	3	1	14422.8	0.178852	2.86163	68.6791	1791.1	0.0222108	0.355373	8.52894	59.36	0.000736102	0.0117776	0.282663	253.965	1499.58	2677.17	3854.76	5032.35	625.789	977.309	1328.83	1680.35	0.4	0.007	0.039	0	799.343
2	10	12	20	20	3	1	13721.1	0.170151	2.72241	65.3379	1640.42	0.0203423	0.325476	7.81143	106.67	0.00132278	0.0211644	0.507946	239.778	1485.39	2662.98	3840.57	5018.16	611.602	963.122	1314.64	1666.16	0.378	0.013	0.086	0	1828.15
3	1	1	21	1	3	1	15300.8	0.18974	3.03584	72.86	1996.84	0.0247621	0.396193	9.50864	70.63	0.000875857	0.0140137	0.336329	283.749	1529.36	2706.95	3884.54	5062.14	655.573	1007.09	1358.61	1710.13	0.415	0.001	0.003	6	78.574
3	1	1	21	2	3	1	14782	0.183307	2.93291	70.3897	1514.42	0.0187798	0.300476	7.21143	24.49	0.000303692	0.00485907	0.116618	211.207	1456.82	2634.41	3812	4989.59	583.031	934.551	1286.07	1637.59	0.424	0	0.003	2	49.58
3	1	1	21	3	3	1	15477.3	0.191928	3.07085	73.7004	2185.44	0.0271009	0.433614	10.4067	44.14	0.000547364	0.00875783	0.210188	305.998	1551.61	2729.2	3906.79	5084.38	677.822	1029.34	1380.86	1732.38	0.413	0.001	0.002	8	38.908
3	1	1	21	4	3	1	15013.6	0.186178	2.97885	71.4924	1745.75	0.0216484	0.346375	8.31299	69.56	0.000862589	0.0138014	0.331234	249.141	1494.75	2672.34	3849.94	5027.53	620.965	972.485	1324.01	1675.53	0.419	0.001	0.004	10	93.079
3	1	1	21	5	3	1	14884	0.184571	2.95314	70.8753	1586.58	0.0196746	0.314794	7.55505	37.49	0.0004649	0.0074384	0.178522	222.895	1468.51	2646.1	3823.69	5001.28	594.719	946.239	1297.76	1649.28	0.423	0.001	0.003	6	61.6
3	1	1	21	6	3	1	14964.2	0.185566	2.96906	71.2574	1790.49	0.0222032	0.355252	8.52604	50.8	0.000629953	0.0100792	0.241902	252.707	1498.32	2675.91	3853.5	5031.09	624.531	976.051	1327.57	1679.09	0.422	0.001	0.004	4	80.285
3	1	1	21	7	3	1	15297.4	0.189698	3.03516	72.8439	2001.97	0.0248257	0.397211	9.53307	53.38	0.000661946	0.0105911	0.254187	282.085	1527.7	2705.29	3882.88	5060.47	653.909	1005.43	1356.95	1708.47	0.416	0.001	0.003	6	71.846
3	1	1	21	8	3	1	15616.5	0.193655	3.09848	74.3636	2268.6	0.0281321	0.450113	10.8027	88.01	0.00109138	0.0174621	0.41909	323.432	1569.04	2746.63	3924.23	5101.82	695.256	1046.78	1398.3	1749.82	0.409	0.001	0.005	12	99.578
3	1	1	21	9	3	1	15317.8	0.18995	3.0392	72.9409	1969.1	0.0244181	0.39069	9.37655	87.84	0.00108927	0.0174284	0.418281	282.304	1527.91	2705.51	3883.1	5060.69	654.128	1005.65	1357.17	1708.69	0.415	0.001	0.004	9	94.069
3	1	1	21	10	3	1	15358.2	0.190452	3.04723	73.1335	2059.49	0.025539	0.408624	9.80697	38.56	0.000478169	0.0076507	0.183617	287.946	1533.56	2711.15	3888.74	5066.33	659.77	1011.29	1362.81	1714.33	0.417	0.001	0.002	3	44.587
3	1	1	21	11	3	1	15185.5	0.18831	3.01296	72.3111	1788.17	0.0221745	0.354791	8.51499	50.56	0.000626976	0.0100316	0.240759	252.356	1497.97	2675.56	3853.15	5030.74	624.18	975.7	1327.22	1678.74	0.417	0.001	0.003	9	64.287
3	1	1	21	12	3	1	15309.6	0.189848	3.03758	72.9018	2023.4	0.0250915	0.401463	9.63512	32.31	0.000400665	0.00641063	0.153855	282.135	1527.75	2705.34	3882.93	5060.52	653.959	1005.48	1357	1708.52	0.416	0.001	0.002	4	47.135
3	1	1	21	13	3	1	14820.9	0.183788	2.94061	70.5747	1693.48	0.0210002	0.336004	8.06409	45.31	0.000561873	0.00898997	0.215759	238.639	1484.25	2661.84	3839.43	5017.03	610.463	961.983	1313.5	1665.02	0.421	0.001	0.004	5	69.971
3	1	1	21	14	3	1	15292.4	0.189636	3.03417	72.82	2010.02	0.0249255	0.398809	9.57141	55.04	0.000682531	0.0109205	0.262092	283.418	1529.03	2706.62	3884.21	5061.8	655.242	1006.76	1358.28	1709.8	0.414	0.002	0.003	5	79.812
3	1	1	21	15	3	1	15081	0.187014	2.99222	71.8133	1861	0.0230776	0.369241	8.86179	43.97	0.000545256	0.0087241	0.209378	261.447	1507.06	2684.65	3862.24	5039.83	633.271	984.791	1336.31	1687.83	0.417	0.001	0.003	6	69.673
3	1	1	21	16	3	1	15000.6	0.186018	2.97628	71.4307	1729.04	0.0214412	0.343059	8.23342	57.14	0.000708573	0.0113372	0.272092	245.143	1490.75	2668.35	3845.94	5023.53	616.967	968.487	1320.01	1671.53	0.418	0.001	0.005	5	95.996
3	1	1	21	17	3	1	15333.1	0.19014	3.04224	73.0138	2086.26	0.025871	0.413935	9.93445	36.14	0.000448159	0.00717055	0.172093	291.288	1536.9	2714.49	3892.08	5069.67	663.112	1014.63	1366.15	1717.67	0.415	0.001	0.002	4	44.546
3	1	1	21	18	3	1	14979.8	0.185758	2.97214	71.3313	1637.71	0.0203087	0.324938	7.79852	58.7	0.000727918	0.0116467	0.27952	232.823	1478.43	2656.03	3833.62	5011.21	604.647	956.167	1307.69	1659.21	0.42	0.001	0.004	6	78.923
3	1	1	21	19	3	1	15424.6	0.191275	3.0604	73.4495	2144.62	0.0265947	0.425515	10.2123	68.63	0.000851056	0.0136169	0.326805	303.756	1549.37	2726.96	3904.55	5082.14	675.58	1027.1	1378.62	1730.14	0.411	0.001	0.003	9	79.882
3	1	1	21	20	3	1	15465	0.191776	3.06841	73.6419	2127.6	0.0263836	0.422138	10.1313	96.18	0.00119269	0.0190831	0.457994	305.202	1550.81	2728.4	3906	5083.59	677.026	1028.55	1380.07	1731.59	0.41	0.002	0.005	10	113.145
Baseline	5	3	25	1	5	1	15189.4	0.188359	3.01374	72.3298	1987.33	0.0246442	0.394307	9.46336	52.63	0.000652646	0.0104423	0.250616	279.973	1525.58	2703.18	3880.77	5058.36	651.797	1003.32	1354.84	1706.36	0.415	0.003	0.007	1	161.551
Baseline	5	3	25	2	5	1	14888.8	0.184631	2.9541	70.8983	1583.8	0.0196401	0.314242	7.54181	42.07	0.000521695	0.00834712	0.200331	223.142	1468.75	2646.34	3823.94	5001.53	594.966	946.486	1298.01	1649.53	0.414	0.004	0.008	0	210.063
Baseline	5	3	25	3	5	1	14518.7	0.180041	2.88065	69.1357	1457.94	0.0180794	0.28927	6.94249	24.07	0.000298483	0.00477573	0.114618	203.398	1449.01	2626.6	3804.19	4981.78	575.222	926.742	1278.26	1629.78	0.421	0.004	0.007	0	187.208
Baseline	5	3	25	4	5	1	15217	0.1887	3.0192	72.4608	2074.03	0.0257193	0.411509	9.87621	52.63	0.000652646	0.0104423	0.250616	291.872	1537.48	2715.07	3892.67	5070.26	663.696	1015.22	1366.74	1718.26	0.411	0.005	0.009	1	236.913
Baseline	5	3	25	5	5	1	15395.5	0.190914	3.05463	73.3111	2139.13	0.0265266	0.424425	10.1862	23.66	0.000293399	0.00469439	0.112665	296.831	1542.44	2720.03	3897.63	5075.22	668.655	1020.18	1371.7	1723.22	0.409	0.002	0.004	1	112.835
Baseline	5	3	25	6	5	1	15267.9	0.189332	3.02932	72.7036	2055.42	0.0254885	0.407816	9.78759	60.36	0.000748503	0.011976	0.287425	290.379	1535.99	2713.58	3891.17	5068.77	662.203	1013.72	1365.24	1716.76	0.409	0.003	0.008	3	191.162
Baseline	5	3	25	7	5	1	15022.9	0.186294	2.98071	71.5369	1966.84	0.0243901	0.390241	9.36579	28.97	0.000359247	0.00574794	0.137951	273.914	1519.52	2697.12	3874.71	5052.3	645.738	997.258	1348.78	1700.3	0.418	0.002	0.004	2	102
Baseline	5	3	25	8	5	1	15183.4	0.188283	3.01253	72.3008	1854.94	0.0230024	0.368039	8.83294	28.49	0.000353294	0.00565271	0.135665	258.49	1504.1	2681.69	3859.28	5036.88	630.314	981.834	1333.35	1684.87	0.413	0.003	0.006	0	147.585
Baseline	5	3	25	9	5	1	15180.2	0.188244	3.0119	72.2856	1951.71	0.0242025	0.387239	9.29374	60.87	0.000754827	0.0120772	0.289854	276.216	1521.83	2699.42	3877.01	5054.6	648.04	999.56	1351.08	1702.6	0.41	0.004	0.009	0	226.721
Baseline	5	3	25	10	5	1	15330.3	0.190106	3.04169	73.0006	2040.52	0.0253038	0.40486	9.71664	25.73	0.000319068	0.0051051	0.122522	283.581	1529.19	2706.78	3884.38	5061.97	655.405	1006.93	1358.45	1709.97	0.41	0.003	0.005	0	126.33
Baseline	5	3	25	11	5	1	15041.2	0.186521	2.98434	71.6241	1703.17	0.0211204	0.337926	8.11023	27.14	0.000336553	0.00538485	0.129236	237.476	1483.09	2660.68	3838.27	5015.86	609.3	960.82	1312.34	1663.86	0.411	0.004	0.007	1	184.934
Baseline	5	3	25	12	5	1	14685.1	0.182105	2.91368	69.9282	1461.36	0.0181218	0.289949	6.95877	23.07	0.000286083	0.00457732	0.109856	203.73	1449.34	2626.93	3804.52	4982.12	575.554	927.074	1278.59	1630.11	0.423	0.003	0.006	0	139.832
Baseline	5	3	25	13	5	1	15085.1	0.187065	2.99304	71.8329	1983.04	0.024591	0.393455	9.44293	26.07	0.000323285	0.00517255	0.124141	275.739	1521.35	2698.94	3876.53	5054.13	647.563	999.083	1350.6	1702.12	0.418	0.002	0.004	1	94.39
Baseline	5	3	25	14	5	1	15406.6	0.191052	3.05683	73.3639	2224.88	0.0275899	0.441439	10.5945	12.83	0.0001591	0.0025456	0.0610945	307.113	1552.72	2730.32	3907.91	5085.5	678.937	1030.46	1381.98	1733.5	0.412	0.002	0.003	1	77.268
Baseline	5	3	25	15	5	1	14899.4	0.184762	2.95619	70.9485	1738.02	0.0215526	0.344841	8.27618	31.07	0.000385288	0.00616461	0.147951	242.798	1488.41	2666	3843.59	5021.18	614.622	966.142	1317.66	1669.18	0.418	0.004	0.008	0	196.75
Baseline	5	3	25	16	5	1	15400.6	0.190977	3.05563	73.3351	2160.62	0.0267931	0.428689	10.2885	38.97	0.000483253	0.00773205	0.185569	301.882	1547.49	2725.08	3902.68	5080.27	673.706	1025.23	1376.75	1728.27	0.412	0.002	0.005	2	119.804
Baseline	5	3	25	17	5	1	15238	0.188962	3.02339	72.5612	2166.14	0.0268615	0.429784	10.3148	55.28	0.000685507	0.0109681	0.263235	304.878	1550.49	2728.08	3905.67	5083.26	676.702	1028.22	1379.74	1731.26	0.413	0.003	0.007	0	176.298
Baseline	5	3	25	18	5	1	14944.1	0.185317	2.96507	71.1617	1599.13	0.0198302	0.317284	7.61481	34.07	0.00042249	0.00675984	0.162236	224.148	1469.76	2647.35	3824.94	5002.53	595.972	947.492	1299.01	1650.53	0.417	0.003	0.007	0	152.287
Baseline	5	3	25	19	5	1	15365.3	0.190539	3.04863	73.167	2119.68	0.0262854	0.420566	10.0936	43.94	0.000544884	0.00871815	0.209236	296.945	1542.56	2720.15	3897.74	5075.33	668.769	1020.29	1371.81	1723.33	0.41	0.002	0.006	2	143.185
Baseline	5	3	25	20	5	1	15216.9	0.1887	3.01919	72.4607	1982.21	0.0245807	0.393291	9.43898	87.6	0.0010863	0.0173807	0.417138	284.07	1529.68	2707.27	3884.86	5062.46	655.894	1007.41	1358.93	1710.45	0.407	0.005	0.011	0	279.232
2	10	12	26	1	5	1	14597.9	0.181023	2.89637	69.5128	1691.54	0.0209762	0.335619	8.05485	67.46	0.000836547	0.0133848	0.321234	241.413	1487.02	2664.62	3842.21	5019.8	613.237	964.757	1316.28	1667.8	0.405	0.005	0.034	0	669.014
2	10	12	26	2	5	1	14516.8	0.180018	2.88028	69.1268	1783.04	0.0221108	0.353773	8.49056	49.14	0.000609367	0.00974988	0.233997	251.457	1497.07	2674.66	3852.25	5029.84	623.281	974.801	1326.32	1677.84	0.403	0.005	0.038	0	753.455
2	10	12	26	3	5	1	14523.5	0.180101	2.88162	69.1588	1748.13	0.0216779	0.346847	8.32433	64.28	0.000797113	0.0127538	0.306091	248.743	1494.35	2671.95	3849.54	5027.13	620.567	972.087	1323.61	1675.13	0.397	0.007	0.043	1	888.187
2	10	12	26	4	5	1	14814.8	0.183713	2.93941	70.5457	2070.48	0.0256753	0.410804	9.85931	71.53	0.000887018	0.0141923	0.340615	293.979	1539.59	2717.18	3894.77	5072.37	665.803	1017.32	1368.84	1720.36	0.403	0.004	0.033	0	650.297
2	10	12	26	5	5	1	14527.4	0.180149	2.88239	69.1774	1801.34	0.0223378	0.357404	8.5777	73.94	0.000916903	0.0146705	0.352091	257.372	1502.98	2680.57	3858.17	5035.76	629.196	980.716	1332.24	1683.76	0.394	0.005	0.043	0	859.641
2	10	12	26	6	5	1	14307.7	0.177425	2.8388	68.1312	1715.69	0.0212757	0.34041	8.16985	28.31	0.000351062	0.00561699	0.134808	239.354	1484.96	2662.56	3840.15	5017.74	611.178	962.698	1314.22	1665.74	0.402	0.006	0.042	0	835.634
2	10	12	26	7	5	1	14570.7	0.180686	2.89098	69.3836	1751.91	0.0217248	0.347597	8.34233	40.14	0.000497762	0.00796419	0.19114	245.949	1491.56	2669.15	3846.74	5024.34	617.773	969.293	1320.81	1672.33	0.408	0.004	0.03	0	599.306
2	10	12	26	8	5	1	14161.7	0.175614	2.80983	67.4358	1613.86	0.0200129	0.320206	7.68495	120.88	0.00149899	0.0239838	0.575612	238.084	1483.69	2661.29	3838.88	5016.47	609.908	961.428	1312.95	1664.47	0.39	0.01	0.06	0	1250.43
2	10	12	26	9	5	1	14968.3	0.185616	2.96986	71.2767	1981.9	0.0245768	0.393229	9.4375	53.46	0.000662938	0.010607	0.254568	279.342	1524.95	2702.54	3880.14	5057.73	651.166	1002.69	1354.21	1705.73	0.398	0.004	0.029	0	571.655
2	10	12	26	10	5	1	14762.3	0.183062	2.92899	70.2957	2271.45	0.0281674	0.450679	10.8163	69.6	0.000863085	0.0138094	0.331424	321.296	1566.91	2744.5	3922.09	5099.68	693.12	1044.64	1396.16	1747.68	0.394	0.007	0.046	0	928.095
2	10	12	26	11	5	1	14632.9	0.181457	2.90331	69.6794	1876.96	0.0232755	0.372408	8.93779	39.87	0.000494414	0.00791062	0.189855	263.074	1508.68	2686.28	3863.87	5041.46	634.898	986.418	1337.94	1689.46	0.398	0.006	0.038	0	765.847
2	10	12	26	12	5	1	14588.3	0.180904	2.89447	69.4672	1936	0.0240076	0.384122	9.21893	65.11	0.000807406	0.0129185	0.310044	274.641	1520.25	2697.84	3875.44	5053.03	646.465	997.985	1349.51	1701.03	0.394	0.007	0.045	0	917.95
2	10	12	26	13	5	1	14444	0.179114	2.86583	68.78	1690.47	0.0209629	0.335407	8.04976	26.73	0.000331469	0.00530351	0.127284	235.676	1481.29	2658.88	3836.47	5014.06	607.5	959.02	1310.54	1662.06	0.41	0.005	0.029	0	574.395
2	10	12	26	14	5	1	13889.8	0.172243	2.75588	66.1412	1489.3	0.0184683	0.295492	7.09182	81.7	0.00101313	0.0162101	0.389043	215.611	1461.22	2638.81	3816.41	4994	587.435	938.955	1290.48	1642	0.399	0.009	0.055	0	1127.78
2	10	12	26	15	5	1	14863.6	0.184319	2.9491	70.7783	1926.45	0.0238892	0.382227	9.17346	61.53	0.000763011	0.0122082	0.292996	272.839	1518.45	2696.04	3873.63	5051.23	644.663	996.183	1347.7	1699.22	0.399	0.004	0.031	0	619.067
2	10	12	26	16	5	1	14732.9	0.182698	2.92316	70.1559	1933.84	0.0239809	0.383694	9.20865	43.8	0.000543148	0.00869037	0.208569	271.42	1517.03	2694.62	3872.21	5049.81	643.244	994.764	1346.28	1697.8	0.397	0.006	0.041	0	828.729
2	10	12	26	17	5	1	14292.8	0.17724	2.83584	68.0601	1508.41	0.0187052	0.299284	7.18282	59.73	0.00074069	0.011851	0.284425	215.219	1460.83	2638.42	3816.01	4993.6	587.043	938.563	1290.08	1641.6	0.397	0.008	0.043	0	886.07
2	10	12	26	18	5	1	14372.5	0.178228	2.85164	68.4394	1661.33	0.0206016	0.329625	7.911	41.97	0.000520455	0.00832728	0.199855	233.769	1479.38	2656.97	3834.56	5012.15	605.593	957.113	1308.63	1660.15	0.403	0.006	0.039	0	793.136
2	10	12	26	19	5	1	14510.6	0.179941	2.87906	69.0975	1698.88	0.0210672	0.337075	8.0898	48.63	0.000603043	0.00964869	0.231569	239.836	1485.45	2663.04	3840.63	5018.22	611.66	963.18	1314.7	1666.22	0.403	0.004	0.036	0	694.665
2	10	12	26	20	5	1	14535.7	0.180252	2.88404	69.2169	1830.78	0.0227028	0.363245	8.71789	45.04	0.000558525	0.0089364	0.214474	257.446	1503.06	2680.65	3858.24	5035.83	629.27	980.79	1332.31	1683.83	0.395	0.006	0.046	0	905.146
3	1	1	27	1	5	1	15193.4	0.188408	3.01453	72.3488	2024.39	0.0251037	0.40166	9.63983	37.04	0.00045932	0.00734912	0.176379	282.92	1528.53	2706.12	3883.71	5061.31	654.744	1006.26	1357.78	1709.3	0.421	0.001	0.002	4	43.458
3	1	1	27	2	5	1	15100.7	0.187258	2.99613	71.9072	1929.74	0.02393	0.38288	9.18912	21.9	0.000271574	0.00434518	0.104284	267.852	1513.46	2691.05	3868.65	5046.24	639.676	991.196	1342.72	1694.24	0.42	0.001	0.002	2	47.532
3	1	1	27	3	5	1	14955.8	0.185461	2.96738	71.217	1616.81	0.0200495	0.320792	7.699	25.9	0.000321177	0.00513883	0.123332	225.453	1471.06	2648.66	3826.25	5003.84	597.277	948.797	1300.32	1651.84	0.424	0	0.002	1	36.027
3	1	1	27	4	5	1	15081.6	0.187022	2.99235	71.8164	1723.78	0.021376	0.342016	8.20837	41.04	0.000508922	0.00814276	0.195426	242.212	1487.82	2665.41	3843.01	5020.6	614.036	965.556	1317.08	1668.6	0.42	0.001	0.002	3	48.126
3	1	1	27	5	5	1	15615.5	0.193642	3.09827	74.3585	2281.9	0.028297	0.452752	10.8661	56.21	0.00069704	0.0111526	0.267663	320.893	1566.5	2744.1	3921.69	5099.28	692.717	1044.24	1395.76	1747.28	0.41	0.001	0.002	6	52.277
3	1	1	27	6	5	1	15163.1	0.188032	3.00852	72.2044	1810.45	0.0224507	0.359212	8.62108	26.56	0.000329361	0.00526978	0.126475	252.12	1497.73	2675.32	3852.91	5030.51	623.944	975.464	1326.98	1678.5	0.419	0	0.002	5	31.66
3	1	1	27	7	5	1	14772.8	0.183192	2.93107	70.3458	1466.4	0.0181843	0.290949	6.98277	25.49	0.000316092	0.00505748	0.121379	204.754	1450.36	2627.96	3805.55	4983.14	576.578	928.098	1279.62	1631.14	0.426	0.001	0.003	3	61.671
3	1	1	27	8	5	1	15438	0.191442	3.06307	73.5136	2015.78	0.024997	0.399951	9.59883	74.7	0.000926328	0.0148212	0.35571	286.907	1532.52	2710.11	3887.7	5065.29	658.731	1010.25	1361.77	1713.29	0.411	0.001	0.003	11	58.983
3	1	1	27	9	5	1	15271.1	0.189371	3.02993	72.7184	1994.48	0.0247328	0.395725	9.49741	33.9	0.000420382	0.00672611	0.161427	278.384	1523.99	2701.59	3879.18	5056.77	650.208	1001.73	1353.25	1704.77	0.417	0.001	0.002	6	50.634
3	1	1	27	10	5	1	15121.1	0.187511	3.00017	72.0042	1777.74	0.0220451	0.352722	8.46532	29.56	0.000366563	0.00586501	0.14076	248.042	1493.65	2671.24	3848.84	5026.43	619.866	971.386	1322.91	1674.43	0.418	0.001	0.002	7	48.356
3	1	1	27	11	5	1	14864.4	0.184328	2.94925	70.7819	1746.32	0.0216555	0.346488	8.31571	33.49	0.000415297	0.00664476	0.159474	244.269	1489.88	2667.47	3845.06	5022.66	616.093	967.613	1319.13	1670.65	0.42	0.001	0.002	3	50.783
3	1	1	27	12	5	1	15281.4	0.189499	3.03199	72.7677	2102.03	0.0260665	0.417064	10.0095	71.94	0.000892102	0.0142736	0.342567	298.365	1543.98	2721.57	3899.16	5076.75	670.189	1021.71	1373.23	1724.75	0.418	0.001	0.003	7	67.905
3	1	1	27	13	5	1	14931.2	0.185156	2.9625	71.1	1782.65	0.022106	0.353696	8.4887	23.9	0.000296375	0.004742	0.113808	247.939	1493.55	2671.14	3848.73	5026.33	619.763	971.283	1322.8	1674.32	0.422	0.001	0.002	4	44.254
3	1	1	27	14	5	1	15312.1	0.18988	3.03807	72.9138	1996.11	0.024753	0.396049	9.50517	43.56	0.000540172	0.00864275	0.207426	279.933	1525.54	2703.14	3880.73	5058.32	651.757	1003.28	1354.8	1706.32	0.415	0.001	0.002	7	42.049
3	1	1	27	15	5	1	15304.6	0.189787	3.03659	72.8782	2071.39	0.0256866	0.410985	9.86364	54.46	0.000675339	0.0108054	0.25933	291.761	1537.37	2714.96	3892.56	5070.15	663.585	1015.11	1366.63	1718.15	0.415	0.001	0.002	7	55.167
3	1	1	27	16	5	1	15433.6	0.191387	3.06219	73.4925	2241.8	0.0277998	0.444796	10.6751	39.63	0.000491437	0.007863	0.188712	313.114	1558.72	2736.32	3913.91	5091.5	684.938	1036.46	1387.98	1739.5	0.415	0.001	0.002	3	47.928
3	1	1	27	17	5	1	15298.3	0.189709	3.03534	72.8482	2075.59	0.0257386	0.411818	9.88364	19.97	0.000247641	0.00396225	0.0950941	287.604	1533.21	2710.81	3888.4	5065.99	659.428	1010.95	1362.47	1713.99	0.418	0	0.001	2	24.104
3	1	1	27	18	5	1	15381.5	0.19074	3.05184	73.2441	2186.7	0.0271165	0.433864	10.4127	29.07	0.000360487	0.00576779	0.138427	304.102	1549.71	2727.3	3904.9	5082.49	675.926	1027.45	1378.97	1730.49	0.418	0	0.001	4	29.068
3	1	1	27	19	5	1	15162.4	0.188023	3.00837	72.201	1899.75	0.0235581	0.37693	9.04632	31.9	0.00039558	0.00632929	0.151903	265.108	1510.72	2688.31	3865.9	5043.49	636.932	988.452	1339.97	1691.49	0.42	0.001	0.002	1	38.892
3	1	1	27	20	5	1	15356.3	0.190428	3.04684	73.1242	2146.29	0.0266154	0.425846	10.2203	30.8	0.00038194	0.00611104	0.146665	298.794	1544.4	2722	3899.59	5077.18	670.618	1022.14	1373.66	1725.18	0.416	0.001	0.002	2	39.408
Baseline	5	3	31	1	10	1	15114.8	0.187433	2.99892	71.9741	1914.48	0.0237408	0.379852	9.11646	15.49	0.000192086	0.00307337	0.073761	264.878	1510.49	2688.08	3865.67	5043.26	636.702	988.222	1339.74	1691.26	0.418	0.001	0.003	0	75.193
Baseline	5	3	31	2	10	1	15163.2	0.188034	3.00854	72.2049	2030.78	0.025183	0.402928	9.67026	20.97	0.000260041	0.00416066	0.0998559	281.591	1527.2	2704.79	3882.39	5059.98	653.415	1004.94	1356.46	1707.98	0.417	0.001	0.003	0	74.302
Baseline	5	3	31	3	10	1	14859.7	0.18427	2.94832	70.7596	1622.72	0.0201228	0.321964	7.72714	19.07	0.00023648	0.00378368	0.0908084	225.327	1470.94	2648.53	3826.12	5003.71	597.151	948.671	1300.19	1651.71	0.422	0.003	0.005	0	121.739
Baseline	5	3	31	4	10	1	15340.2	0.190228	3.04365	73.0477	2072.14	0.0256959	0.411134	9.86721	11.49	0.000142483	0.00227973	0.0547136	285.967	1531.58	2709.17	3886.76	5064.35	657.791	1009.31	1360.83	1712.35	0.415	0.001	0.002	0	48.685
Baseline	5	3	31	5	10	1	14832.6	0.183934	2.94295	70.6307	1502.13	0.0186274	0.298038	7.15291	20.07	0.000248881	0.00398209	0.0955702	208.914	1454.52	2632.12	3809.71	4987.3	580.738	932.258	1283.78	1635.3	0.421	0.002	0.004	0	100.003
Baseline	5	3	31	6	10	1	15368.9	0.190584	3.04934	73.1841	1961.3	0.0243214	0.389142	9.33941	24.9	0.000308776	0.00494041	0.11857	272.595	1518.21	2695.8	3873.39	5050.98	644.419	995.939	1347.46	1698.98	0.411	0.002	0.004	1	98.749
Baseline	5	3	31	7	10	1	15075	0.186939	2.99103	71.7847	1806.94	0.0224072	0.358515	8.60437	37.04	0.00045932	0.00734912	0.176379	253.076	1498.69	2676.28	3853.87	5031.46	624.9	976.42	1327.94	1679.46	0.418	0.001	0.003	3	69.63
Baseline	5	3	31	8	10	1	15165.5	0.188062	3.00898	72.2156	1852.67	0.0229743	0.367589	8.82213	8.83	0.000109498	0.00175196	0.0420471	255.481	1501.09	2678.68	3856.28	5033.87	627.305	978.825	1330.34	1681.86	0.417	0.001	0.002	0	57.82
Baseline	5	3	31	9	10	1	14819.5	0.183771	2.94033	70.5679	1690.23	0.0209599	0.335359	8.04861	44.46	0.000551332	0.00882132	0.211712	238.077	1483.69	2661.28	3838.87	5016.46	609.901	961.421	1312.94	1664.46	0.417	0.004	0.007	0	184.599
Baseline	5	3	31	10	10	1	15314.5	0.18991	3.03856	72.9253	2047.31	0.025388	0.406207	9.74897	31.14	0.000386156	0.00617849	0.148284	285.256	1530.87	2708.46	3886.05	5063.64	657.08	1008.6	1360.12	1711.64	0.414	0.001	0.002	1	60.833
Baseline	5	3	31	11	10	1	15252.3	0.189139	3.02622	72.6292	1956.49	0.0242617	0.388188	9.3165	37.04	0.00045932	0.00734912	0.176379	273.601	1519.21	2696.8	3874.4	5051.99	645.425	996.945	1348.47	1699.99	0.413	0.001	0.004	1	83.173
Baseline	5	3	31	12	10	1	15012.8	0.186168	2.9787	71.4887	1880.55	0.02332	0.37312	8.95489	35.49	0.000440099	0.00704158	0.168998	262.966	1508.58	2686.17	3863.76	5041.35	634.79	986.31	1337.83	1689.35	0.42	0.002	0.004	2	104.428
Baseline	5	3	31	13	10	1	14780.4	0.183287	2.93259	70.3821	1621.04	0.0201019	0.321631	7.71914	3.41	4.22862e-05	0.000676579	0.0162379	222.947	1468.56	2646.15	3823.74	5001.33	594.771	946.291	1297.81	1649.33	0.424	0.001	0.001	0	33.562
Baseline	5	3	31	14	10	1	15313.3	0.189894	3.03831	72.9194	2010.16	0.0249273	0.398836	9.57207	27.8	0.000344738	0.0055158	0.132379	279.699	1525.31	2702.9	3880.49	5058.09	651.523	1003.04	1354.56	1706.08	0.414	0.002	0.003	1	78.437
Baseline	5	3	31	15	10	1	15263.9	0.189282	3.02852	72.6845	2089.52	0.0259114	0.414582	9.94997	16.07	0.000199278	0.00318845	0.0765229	288.981	1534.59	2712.18	3889.78	5067.37	660.805	1012.32	1363.84	1715.36	0.413	0.001	0.003	0	69.55
Baseline	5	3	31	16	10	1	14791.4	0.183423	2.93477	70.4345	1591.41	0.0197345	0.315752	7.57805	7.24	8.97806e-05	0.00143649	0.0344758	219.406	1465.02	2642.61	3820.2	4997.79	591.23	942.75	1294.27	1645.79	0.422	0.002	0.006	0	132.824
Baseline	5	3	31	17	10	1	15121.2	0.187512	3.00019	72.0047	1946.82	0.0241418	0.386269	9.27046	4.41	5.46868e-05	0.000874989	0.0209997	267.796	1513.41	2691	3868.59	5046.18	639.62	991.14	1342.66	1694.18	0.42	0.001	0.002	0	57.028
Baseline	5	3	31	18	10	1	14798.8	0.183515	2.93624	70.4698	1514	0.0187746	0.300393	7.20943	14.66	0.000181793	0.00290869	0.0698087	209.8	1455.41	2633	3810.59	4988.19	581.624	933.144	1284.66	1636.18	0.424	0.001	0.002	0	61.215
Baseline	5	3	31	19	10	1	15368.3	0.190577	3.04923	73.1815	2116.97	0.0262518	0.420029	10.0807	20.31	0.000251857	0.00402971	0.0967131	293.33	1538.94	2716.53	3894.12	5071.72	665.154	1016.67	1368.19	1719.71	0.412	0.001	0.002	0	55.378
Baseline	5	3	31	20	10	1	14632.8	0.181456	2.9033	69.6791	1448.22	0.0179589	0.287342	6.8962	19.07	0.00023648	0.00378368	0.0908084	201.377	1446.99	2624.58	3802.17	4979.76	573.201	924.721	1276.24	1627.76	0.422	0.005	0.008	0	205.507
2	10	12	32	1	10	1	14713.3	0.182454	2.91926	70.0623	1589.56	0.0197116	0.315385	7.56924	10.83	0.000134299	0.00214878	0.0515708	219.645	1465.26	2642.85	3820.44	4998.03	591.469	942.989	1294.51	1646.03	0.418	0.002	0.014	0	276.392
2	10	12	32	2	10	1	14876.1	0.184473	2.95156	70.8376	1881.29	0.0233292	0.373267	8.95841	33.38	0.000413933	0.00662293	0.15895	262.778	1508.39	2685.98	3863.57	5041.16	634.602	986.122	1337.64	1689.16	0.407	0.004	0.022	0	439.649
2	10	12	32	3	10	1	14536.5	0.180262	2.88419	69.2206	1489.8	0.0184745	0.295592	7.0942	28.49	0.000353294	0.00565271	0.135665	208.377	1453.99	2631.58	3809.17	4986.76	580.201	931.721	1283.24	1634.76	0.41	0.003	0.024	0	467.979
2	10	12	32	4	10	1	14903.2	0.18481	2.95696	70.9669	1858.53	0.023047	0.368751	8.85003	17.83	0.000221103	0.00353765	0.0849037	257.52	1503.13	2680.72	3858.31	5035.91	629.344	980.864	1332.38	1683.9	0.413	0.003	0.015	0	299.922
2	10	12	32	5	10	1	14844.9	0.184086	2.94537	70.689	1771.78	0.0219712	0.351539	8.43694	30.38	0.000376731	0.0060277	0.144665	247.337	1492.95	2670.54	3848.13	5025.72	619.161	970.681	1322.2	1673.72	0.404	0.005	0.024	0	495.147
2	10	12	32	6	10	1	14979.3	0.185753	2.97205	71.3293	1922.31	0.0238379	0.381406	9.15374	20.07	0.000248881	0.00398209	0.0955702	266.581	1512.19	2689.78	3867.38	5044.97	638.405	989.925	1341.44	1692.96	0.412	0.003	0.014	1	290.155
2	10	12	32	7	10	1	14784.4	0.183336	2.93338	70.4011	1970.65	0.0244373	0.390997	9.38393	35.28	0.000437495	0.00699991	0.167998	275.303	1520.91	2698.51	3876.1	5053.69	647.127	998.647	1350.17	1701.69	0.405	0.005	0.028	0	567.023
2	10	12	32	8	10	1	14892.3	0.184675	2.95479	70.915	1789.13	0.0221864	0.354982	8.51956	29.56	0.000366563	0.00586501	0.14076	249.605	1495.22	2672.81	3850.4	5027.99	621.429	972.949	1324.47	1675.99	0.407	0.004	0.019	0	391.698
2	10	12	32	9	10	1	14695.2	0.18223	2.91568	69.9764	1735.29	0.0215187	0.344299	8.26318	44.07	0.000546496	0.00874394	0.209855	244.207	1489.82	2667.41	3845	5022.59	616.031	967.551	1319.07	1670.59	0.398	0.006	0.031	0	664.839
2	10	12	32	10	10	1	15137.1	0.18771	3.00336	72.0806	2059.45	0.0255385	0.408616	9.80678	18.49	0.000229288	0.00366861	0.0880465	285.186	1530.8	2708.39	3885.98	5063.57	657.01	1008.53	1360.05	1711.57	0.413	0.001	0.01	1	178.345
2	10	12	32	11	10	1	14849.1	0.184138	2.94621	70.7089	2039.01	0.025285	0.40456	9.70945	30.38	0.000376731	0.0060277	0.144665	284.012	1529.62	2707.21	3884.81	5062.4	655.836	1007.36	1358.88	1710.4	0.413	0.003	0.017	0	332.043
2	10	12	32	12	10	1	15057.4	0.186721	2.98754	71.701	2118.36	0.026269	0.420304	10.0873	25.56	0.00031696	0.00507137	0.121713	294.241	1539.85	2717.44	3895.04	5072.63	666.065	1017.59	1369.11	1720.63	0.412	0.003	0.014	0	297.854
2	10	12	32	13	10	1	14788	0.183381	2.93409	70.4182	1653.32	0.0205022	0.328036	7.87285	31.14	0.000386156	0.00617849	0.148284	231.183	1476.79	2654.39	3831.98	5009.57	603.007	954.527	1306.05	1657.57	0.408	0.002	0.022	0	414.107
2	10	12	32	14	10	1	15187.7	0.188338	3.0134	72.3217	2025.72	0.0251202	0.401924	9.64617	16.73	0.000207463	0.0033194	0.0796657	280.315	1525.93	2703.52	3881.11	5058.7	652.139	1003.66	1355.18	1706.7	0.409	0.002	0.012	0	245.301
2	10	12	32	15	10	1	14366.6	0.178155	2.85048	68.4115	1483.43	0.0183955	0.294328	7.06386	27.73	0.00034387	0.00550192	0.132046	207.398	1453.01	2630.6	3808.19	4985.78	579.222	930.742	1282.26	1633.78	0.408	0.005	0.031	0	628.031
2	10	12	32	16	10	1	14287.3	0.177171	2.83474	68.0338	1462.23	0.0181326	0.290121	6.96291	25.9	0.000321177	0.00513883	0.123332	204.238	1449.85	2627.44	3805.03	4982.62	576.062	927.582	1279.1	1630.62	0.414	0.005	0.028	0	557.971
2	10	12	32	17	10	1	14889.6	0.184641	2.95426	70.9022	1988.2	0.024655	0.394479	9.4675	7.41	9.18887e-05	0.00147022	0.0352853	273.886	1519.5	2697.09	3874.68	5052.27	645.71	997.23	1348.75	1700.27	0.407	0.004	0.022	0	447.108
2	10	12	32	18	10	1	14241.6	0.176605	2.82569	67.8164	1460.77	0.0181145	0.289832	6.95596	32.66	0.000405005	0.00648008	0.155522	204.965	1450.58	2628.17	3805.76	4983.35	576.789	928.309	1279.83	1631.35	0.411	0.007	0.031	0	644.453
2	10	12	32	19	10	1	15089.2	0.187116	2.99386	71.8526	1992.31	0.0247059	0.395295	9.48707	13.24	0.000164184	0.00262695	0.0630468	275.251	1520.86	2698.45	3876.05	5053.64	647.075	998.595	1350.11	1701.63	0.413	0.001	0.01	0	183.741
2	10	12	32	20	10	1	14795	0.183468	2.93548	70.4516	1751.2	0.021716	0.347456	8.33894	46.87	0.000581218	0.00929949	0.223188	246.775	1492.39	2669.98	3847.57	5025.16	618.599	970.119	1321.64	1673.16	0.415	0.003	0.017	0	332.027
3	1	1	33	1	10	1	14941.7	0.185286	2.96458	71.1499	1611.83	0.0199877	0.319804	7.67529	2	2.48013e-05	0.00039682	0.00952369	221.489	1467.1	2644.69	3822.28	4999.88	593.313	944.833	1296.35	1647.87	0.424	0	0.001	0	16.394
3	1	1	33	2	10	1	15355.8	0.190421	3.04674	73.1217	1939.31	0.0240487	0.384779	9.2347	17.83	0.000221103	0.00353765	0.0849037	268.607	1514.22	2691.81	3869.4	5046.99	640.431	991.951	1343.47	1694.99	0.414	0	0.001	3	30.416
3	1	1	33	3	10	1	15145.1	0.187808	3.00493	72.1184	1746.62	0.0216592	0.346547	8.31713	18.73	0.000232264	0.00371622	0.0891894	242.285	1487.89	2665.49	3843.08	5020.67	614.109	965.629	1317.15	1668.67	0.419	0	0.001	1	16.99
3	1	1	33	4	10	1	14988.2	0.185863	2.97381	71.3715	1801.41	0.0223386	0.357418	8.57804	1	1.24006e-05	0.00019841	0.00476185	247.371	1492.98	2670.57	3848.17	5025.76	619.195	970.715	1322.23	1673.75	0.423	0	0	0	6.977
3	1	1	33	5	10	1	14945.8	0.185338	2.96541	71.1697	1759.88	0.0218236	0.349178	8.38028	10.24	0.000126983	0.00203172	0.0487613	242.939	1488.55	2666.14	3843.73	5021.33	614.763	966.283	1317.8	1669.32	0.424	0	0.001	1	19.262
3	1	1	33	6	10	1	15061	0.186766	2.98825	71.7181	1770.1	0.0219504	0.351206	8.42894	6.41	7.94881e-05	0.00127181	0.0305234	243.816	1489.43	2667.02	3844.61	5022.2	615.64	967.16	1318.68	1670.2	0.422	0	0.001	1	23.861
3	1	1	33	7	10	1	14953.3	0.18543	2.96689	71.2053	1630.67	0.0202214	0.323542	7.765	30.14	0.000373755	0.00598008	0.143522	227.937	1473.55	2651.14	3828.73	5006.32	599.761	951.281	1302.8	1654.32	0.421	0.001	0.002	5	50.483
3	1	1	33	8	10	1	15196.8	0.18845	3.01519	72.3647	1925.24	0.0238742	0.381987	9.1677	9.83	0.000121898	0.00195037	0.0468089	265.578	1511.19	2688.78	3866.37	5043.96	637.402	988.922	1340.44	1691.96	0.419	0	0.001	1	12.217
3	1	1	33	9	10	1	15029.5	0.186376	2.98202	71.5684	1793.78	0.022244	0.355904	8.5417	0	0	0	0	246.186	1491.8	2669.39	3846.98	5024.57	618.01	969.53	1321.05	1672.57	0.422	0	0	0	0
3	1	1	33	10	10	1	15245.8	0.189058	3.02493	72.5982	1900.71	0.02357	0.37712	9.05089	12.24	0.000151784	0.00242854	0.058285	262.542	1508.15	2685.74	3863.34	5040.93	634.366	985.886	1337.41	1688.93	0.417	0.001	0.001	0	25.611
3	1	1	33	11	10	1	15096.6	0.187207	2.99532	71.8877	1824.07	0.0226196	0.361914	8.68594	7.41	9.18887e-05	0.00147022	0.0352853	251.361	1496.97	2674.56	3852.15	5029.75	623.185	974.705	1326.22	1677.74	0.421	0	0	0	8.239
3	1	1	33	12	10	1	15191.8	0.188388	3.01421	72.341	1839.95	0.0228166	0.365065	8.76156	33.73	0.000418274	0.00669238	0.160617	257.152	1502.76	2680.35	3857.95	5035.54	628.976	980.496	1332.02	1683.54	0.418	0.001	0.001	2	30.354
3	1	1	33	13	10	1	15434.2	0.191394	3.06231	73.4954	2238.76	0.0277621	0.444193	10.6606	10	0.000124006	0.0019841	0.0476185	308.63	1554.24	2731.83	3909.42	5087.02	680.454	1031.97	1383.49	1735.01	0.415	0	0.001	2	15.88
3	1	1	33	14	10	1	14924.1	0.185068	2.96109	71.0661	1654.62	0.0205183	0.328294	7.87905	13.49	0.000167285	0.00267655	0.0642373	228.939	1474.55	2652.14	3829.73	5007.33	600.763	952.283	1303.8	1655.32	0.423	0	0.001	1	25.829
3	1	1	33	15	10	1	15399	0.190958	3.05532	73.3277	2023.29	0.0250901	0.401441	9.63459	24.24	0.000300592	0.00480946	0.115427	281.012	1526.62	2704.21	3881.81	5059.4	652.836	1004.36	1355.88	1707.4	0.414	0.001	0.001	3	32.525
3	1	1	33	16	10	1	15088.2	0.187104	2.99366	71.8478	1827.11	0.0226573	0.362517	8.70042	32.9	0.000407981	0.0065277	0.156665	255.276	1500.89	2678.48	3856.07	5033.66	627.1	978.62	1330.14	1681.66	0.419	0.001	0.002	3	49.099
3	1	1	33	17	10	1	15276.7	0.189441	3.03106	72.7453	2049.69	0.0254175	0.406679	9.76031	12.66	0.000156992	0.00251187	0.060285	283.046	1528.66	2706.25	3883.84	5061.43	654.87	1006.39	1357.91	1709.43	0.417	0.001	0.001	1	22.871
3	1	1	33	18	10	1	15474.6	0.191895	3.07031	73.6875	2156.02	0.026736	0.427776	10.2666	27.07	0.000335685	0.00537097	0.128903	299.617	1545.23	2722.82	3900.41	5078	671.441	1022.96	1374.48	1726	0.414	0.001	0.001	3	29.168
3	1	1	33	19	10	1	14770.3	0.183161	2.93057	70.3337	1508.78	0.0187098	0.299357	7.18458	1.41	1.74849e-05	0.000279758	0.0067142	207.265	1452.88	2630.47	3808.06	4985.65	579.089	930.609	1282.13	1633.65	0.426	0	0	0	7.129
3	1	1	33	20	10	1	15190.2	0.188369	3.0139	72.3335	1991.7	0.0246984	0.395174	9.48417	14.07	0.000174477	0.00279163	0.0669992	275.281	1520.89	2698.48	3876.08	5053.67	647.105	998.625	1350.14	1701.66	0.421	0	0.001	2	26.204
5	1	9	37	1	0.25	1	13217.2	0.163902	2.62244	62.9385	1642.1	0.0203631	0.325809	7.81943	358.94	0.00445109	0.0712174	1.70922	274.632	1520.24	2697.83	3875.43	5053.02	646.456	997.976	1349.5	1701.02	0.346	0.007	0.156	46	3301.54
5	1	9	37	2	0.25	1	13950.5	0.172995	2.76792	66.4302	2414.38	0.0299399	0.479038	11.4969	329.35	0.00408415	0.0653464	1.56831	376.562	1622.17	2799.76	3977.36	5154.95	748.386	1099.91	1451.43	1802.95	0.329	0.008	0.158	44	3535.49
5	1	9	37	3	0.25	1	13127.6	0.16279	2.60464	62.5115	1757.16	0.0217899	0.348639	8.36732	361.01	0.00447676	0.0716281	1.71907	290.707	1536.32	2713.91	3891.5	5069.09	662.531	1014.05	1365.57	1717.09	0.328	0.007	0.181	50	4015.83
5	1	9	37	4	0.25	1	13582.7	0.168434	2.69494	64.6786	1972.65	0.0244621	0.391394	9.39345	321.11	0.00398197	0.0637115	1.52908	314.806	1560.42	2738.01	3915.6	5093.19	686.63	1038.15	1389.67	1741.19	0.342	0.007	0.152	40	3236.59
5	1	9	37	5	0.25	1	13388	0.16602	2.65632	63.7517	1701.03	0.0210939	0.337502	8.10004	323.11	0.00400677	0.0641083	1.5386	277.802	1523.41	2701	3878.6	5056.19	649.626	1001.15	1352.67	1704.19	0.346	0.008	0.148	41	3148.44
5	1	9	37	6	0.25	1	12425	0.154078	2.46525	59.166	1606.69	0.019924	0.318784	7.65081	329.04	0.00408031	0.0652849	1.56684	265.668	1511.28	2688.87	3866.46	5044.05	637.492	989.012	1340.53	1692.05	0.337	0.009	0.189	46	4115.89
5	1	9	37	7	0.25	1	13104.9	0.162509	2.60014	62.4035	1861.08	0.0230786	0.369257	8.86218	367.35	0.00455538	0.072886	1.74926	305.84	1551.45	2729.04	3906.63	5084.23	677.664	1029.18	1380.7	1732.22	0.334	0.009	0.177	51	3886.43
5	1	9	37	8	0.25	1	13224.1	0.163987	2.62379	62.9709	2056.78	0.0255054	0.408086	9.79407	336.35	0.00417096	0.0667353	1.60165	328.444	1574.05	2751.65	3929.24	5106.83	700.268	1051.79	1403.31	1754.83	0.336	0.008	0.172	44	3753.43
5	1	9	37	9	0.25	1	12467.9	0.15461	2.47376	59.3702	1507.02	0.018688	0.299008	7.1762	326.87	0.0040534	0.0648544	1.5565	251.691	1497.3	2674.89	3852.49	5030.08	623.515	975.035	1326.56	1678.08	0.332	0.008	0.198	36	4337.67
5	1	9	37	10	0.25	1	13165.4	0.163259	2.61215	62.6915	1717.96	0.0213038	0.340861	8.18066	380.52	0.00471869	0.0754991	1.81198	288.005	1533.62	2711.21	3888.8	5066.39	659.829	1011.35	1362.87	1714.39	0.324	0.008	0.184	42	4136.34
5	1	9	37	11	0.25	1	13634.2	0.169073	2.70517	64.9241	2018.06	0.0250252	0.400404	9.60969	315.48	0.00391215	0.0625945	1.50227	320.266	1565.88	2743.47	3921.06	5098.65	692.09	1043.61	1395.13	1746.65	0.347	0.007	0.145	36	3060.47
5	1	9	37	12	0.25	1	13278.9	0.164666	2.63466	63.2318	1847.72	0.0229129	0.366607	8.79856	318.97	0.00395543	0.0632869	1.51889	297.366	1542.98	2720.57	3898.16	5075.75	669.19	1020.71	1372.23	1723.75	0.345	0.007	0.158	48	3354.32
5	1	9	37	13	0.25	1	13730	0.170261	2.72418	65.3803	2070.27	0.0256727	0.410763	9.85831	369.63	0.00458365	0.0733384	1.76012	334.863	1580.47	2758.07	3935.66	5113.25	706.687	1058.21	1409.73	1761.25	0.337	0.008	0.151	48	3308.95
5	1	9	37	14	0.25	1	13875.9	0.172069	2.75311	66.0747	1979.24	0.0245438	0.392701	9.42484	347.88	0.00431393	0.069023	1.65655	319.384	1564.99	2742.59	3920.18	5097.77	691.208	1042.73	1394.25	1745.77	0.344	0.008	0.137	34	2952.64
5	1	9	37	15	0.25	1	13765.4	0.1707	2.7312	65.5489	1920.13	0.0238108	0.380973	9.14336	233.47	0.00289518	0.0463228	1.11175	295.57	1541.18	2718.77	3896.36	5073.96	667.394	1018.91	1370.43	1721.95	0.346	0.006	0.139	34	2933.57
5	1	9	37	16	0.25	1	13284.2	0.164733	2.63573	63.2575	2104.78	0.0261006	0.41761	10.0226	379.02	0.00470009	0.0752014	1.80483	340.888	1586.5	2764.09	3941.68	5119.27	712.712	1064.23	1415.75	1767.27	0.333	0.009	0.176	45	3874.71
5	1	9	37	17	0.25	1	13408.5	0.166274	2.66038	63.8492	2087.05	0.0258808	0.414092	9.93821	353.94	0.00438908	0.0702253	1.68541	335.012	1580.62	2758.21	3935.81	5113.4	706.836	1058.36	1409.88	1761.4	0.337	0.007	0.169	52	3663.72
5	1	9	37	18	0.25	1	13217.2	0.163902	2.62243	62.9383	1867.57	0.0231591	0.370545	8.89308	313.25	0.0038845	0.062152	1.49165	299.306	1544.92	2722.51	3900.1	5077.69	671.13	1022.65	1374.17	1725.69	0.351	0.006	0.153	36	3173.37
5	1	9	37	19	0.25	1	12261.3	0.152047	2.43276	58.3862	1542.03	0.0191222	0.305955	7.34291	259.92	0.00322317	0.0515708	1.2377	247.308	1492.92	2670.51	3848.1	5025.69	619.132	970.652	1322.17	1673.69	0.323	0.007	0.213	28	4749.78
5	1	9	37	20	0.25	1	13524	0.167707	2.68331	64.3994	1904.93	0.0236224	0.377958	9.07098	337.08	0.00418001	0.0668801	1.60512	307.704	1553.31	2730.91	3908.5	5086.09	679.528	1031.05	1382.57	1734.09	0.341	0.008	0.154	47	3319.95
5	1	9	38	1	0.5	1	13702	0.169914	2.71863	65.247	1808.72	0.0224293	0.358869	8.61285	261	0.00323657	0.0517851	1.24284	284.058	1529.67	2707.26	3884.85	5062.44	655.882	1007.4	1358.92	1710.44	0.352	0.006	0.133	30	2754.71
5	1	9	38	2	0.5	1	13676.5	0.169597	2.71355	65.1253	1792.7	0.0222306	0.35569	8.53656	259.02	0.00321201	0.0513922	1.23341	281.587	1527.2	2704.79	3882.38	5059.97	653.411	1004.93	1356.45	1707.97	0.358	0.005	0.127	33	2578.57
5	1	9	38	3	0.5	1	13678.2	0.169619	2.7139	65.1336	1914.18	0.0237371	0.379793	9.11503	222.02	0.00275319	0.044051	1.05722	293.182	1538.79	2716.38	3893.98	5071.57	665.006	1016.53	1368.05	1719.57	0.367	0.005	0.118	30	2332.78
5	1	9	38	4	0.5	1	13321.2	0.165192	2.64307	63.4337	1683.26	0.0208735	0.333976	8.01542	229.58	0.00284694	0.045551	1.09322	262.527	1508.14	2685.73	3863.32	5040.91	634.351	985.871	1337.39	1688.91	0.36	0.005	0.136	27	2739.42
5	1	9	38	5	0.5	1	14249.1	0.176698	2.82717	67.8521	2243.17	0.0278167	0.445068	10.6816	224.31	0.00278159	0.0445054	1.06813	338.648	1584.26	2761.85	3939.44	5117.03	710.472	1061.99	1413.51	1765.03	0.369	0.005	0.103	27	2061.47
5	1	9	38	6	0.5	1	14212	0.176238	2.81981	67.6755	2011.18	0.0249399	0.399039	9.57693	249	0.00308776	0.0494041	1.1857	310.197	1555.81	2733.4	3910.99	5088.58	682.021	1033.54	1385.06	1736.58	0.369	0.004	0.098	31	1947.91
5	1	9	38	7	0.5	1	14072.7	0.17451	2.79216	67.0119	2185.34	0.0270996	0.433594	10.4063	237.72	0.00294788	0.0471661	1.13199	332.552	1578.16	2755.75	3933.35	5110.94	704.376	1055.9	1407.42	1758.94	0.361	0.005	0.117	30	2365.07
5	1	9	38	8	0.5	1	14181.6	0.175861	2.81378	67.5306	1988.62	0.0246602	0.394563	9.4695	225.54	0.00279684	0.0447494	1.07399	303.881	1549.49	2727.08	3904.68	5082.27	675.705	1027.23	1378.75	1730.27	0.373	0.005	0.096	30	1882.34
5	1	9	38	9	0.5	1	14111.9	0.174996	2.79994	67.1986	1875.03	0.0232516	0.372025	8.9286	240.1	0.00297739	0.0476383	1.14332	290.29	1535.9	2713.49	3891.08	5068.68	662.114	1013.63	1365.15	1716.67	0.36	0.006	0.107	31	2179.66
5	1	9	38	10	0.5	1	14196.7	0.176048	2.81677	67.6024	2116.77	0.0262493	0.419989	10.0797	272	0.00337297	0.0539676	1.29522	327.846	1573.46	2751.05	3928.64	5106.23	699.67	1051.19	1402.71	1754.23	0.354	0.005	0.115	41	2376.36
5	1	9	38	11	0.5	1	13570.1	0.168278	2.69244	64.6186	1661.6	0.0206049	0.329678	7.91228	225.37	0.00279473	0.0447157	1.07318	258.976	1504.59	2682.18	3859.77	5037.36	630.8	982.32	1333.84	1685.36	0.372	0.005	0.11	28	2157.31
5	1	9	38	12	0.5	1	13381.3	0.165937	2.65499	63.7198	1754.74	0.0217599	0.348158	8.3558	251	0.00311256	0.049801	1.19522	275.277	1520.89	2698.48	3876.07	5053.66	647.101	998.621	1350.14	1701.66	0.357	0.005	0.132	32	2680.94
5	1	9	38	13	0.5	1	13699	0.169877	2.71803	65.2327	1912.91	0.0237213	0.379541	9.10898	316.21	0.00392121	0.0627393	1.50574	305.934	1551.54	2729.14	3906.73	5084.32	677.758	1029.28	1380.8	1732.32	0.343	0.006	0.144	41	3077.25
5	1	9	38	14	0.5	1	13539.4	0.167897	2.68635	64.4723	1728.94	0.02144	0.343039	8.23295	215.61	0.0026737	0.0427792	1.0267	266.879	1512.49	2690.08	3867.67	5045.27	638.703	990.223	1341.74	1693.26	0.36	0.005	0.123	29	2499.59
5	1	9	38	15	0.5	1	14553.5	0.180472	2.88755	69.3013	2212.48	0.0274362	0.438979	10.5355	238.24	0.00295433	0.0472693	1.13446	336.348	1581.96	2759.55	3937.14	5114.73	708.172	1059.69	1411.21	1762.73	0.365	0.005	0.095	30	1906.19
5	1	9	38	16	0.5	1	13685.8	0.169713	2.71541	65.1698	1778.75	0.0220576	0.352922	8.47013	308.11	0.00382076	0.0611322	1.46717	286.41	1532.02	2709.61	3887.2	5064.8	658.234	1009.75	1361.27	1712.79	0.353	0.006	0.132	37	2713.46
5	1	9	38	17	0.5	1	13911.4	0.17251	2.76017	66.244	2153.22	0.0267013	0.427221	10.2533	269.55	0.00334259	0.0534815	1.28356	332.512	1578.12	2755.71	3933.31	5110.9	704.336	1055.86	1407.38	1758.9	0.356	0.006	0.128	35	2631.03
5	1	9	38	18	0.5	1	13359	0.16566	2.65056	63.6134	1863.53	0.023109	0.369743	8.87384	262.34	0.00325318	0.0520509	1.24922	291.764	1537.37	2714.97	3892.56	5070.15	663.588	1015.11	1366.63	1718.15	0.357	0.007	0.141	35	2903.16
5	1	9	38	19	0.5	1	14391.4	0.178463	2.85541	68.5298	1931.97	0.0239577	0.383323	9.19974	214.24	0.00265671	0.0425074	1.02018	294.556	1540.17	2717.76	3895.35	5072.94	666.38	1017.9	1369.42	1720.94	0.366	0.005	0.092	25	1850.29
5	1	9	38	20	0.5	1	13377.8	0.165893	2.65429	63.7029	1631.72	0.0202344	0.32375	7.77	186.88	0.00231743	0.0370789	0.889894	249.593	1495.2	2672.8	3850.39	5027.98	621.417	972.937	1324.46	1675.98	0.352	0.007	0.138	21	2868.91
5	1	9	39	1	1	1	14339.1	0.177814	2.84503	68.2807	1873.93	0.0232379	0.371807	8.92337	170.95	0.00211989	0.0339182	0.814038	280.649	1526.26	2703.85	3881.44	5059.03	652.473	1003.99	1355.51	1707.03	0.377	0.003	0.081	20	1569.67
5	1	9	39	2	1	1	14874.2	0.18445	2.9512	70.8287	2179.1	0.0270222	0.432356	10.3765	165.02	0.00204635	0.0327417	0.7858	321.718	1567.33	2744.92	3922.51	5100.1	693.542	1045.06	1396.58	1748.1	0.386	0.003	0.056	15	1071.94
5	1	9	39	3	1	1	14671.1	0.181931	2.91089	69.8614	2042.81	0.0253322	0.405314	9.72755	109.08	0.00135266	0.0216426	0.519422	295.335	1540.95	2718.54	3896.13	5073.72	667.159	1018.68	1370.2	1721.72	0.391	0.002	0.055	13	1021.4
5	1	9	39	4	1	1	14727.3	0.182628	2.92205	70.1293	2092.29	0.0259457	0.415132	9.96316	126.64	0.00157042	0.0251267	0.60304	304.536	1550.15	2727.74	3905.33	5082.92	676.36	1027.88	1379.4	1730.92	0.392	0.002	0.054	18	997.532
5	1	9	39	5	1	1	14513.1	0.179972	2.87955	69.1091	2056.19	0.0254981	0.407969	9.79126	125.6	0.00155752	0.0249203	0.598088	299.439	1545.05	2722.64	3900.23	5077.83	671.263	1022.78	1374.3	1725.82	0.4	0.003	0.055	15	1002.02
5	1	9	39	6	1	1	14546.5	0.180386	2.88618	69.2683	2062.93	0.0255817	0.409306	9.82335	149.98	0.00185985	0.0297576	0.714182	303.71	1549.32	2726.91	3904.5	5082.1	675.534	1027.05	1378.57	1730.09	0.389	0.002	0.063	22	1176.04
5	1	9	39	7	1	1	14109.3	0.174965	2.79944	67.1865	1782.31	0.0221018	0.353629	8.48709	127.5	0.00158108	0.0252973	0.607135	262.111	1507.72	2685.31	3862.91	5040.5	633.935	985.455	1336.97	1688.49	0.394	0.003	0.068	14	1256.43
5	1	9	39	8	1	1	14848	0.184124	2.94599	70.7037	2071.79	0.0256915	0.411064	9.86554	87.6	0.0010863	0.0173807	0.417138	296.364	1541.97	2719.57	3897.16	5074.75	668.188	1019.71	1371.23	1722.75	0.393	0.002	0.047	11	859.277
5	1	9	39	9	1	1	13909.7	0.172489	2.75983	66.2358	1545.56	0.0191659	0.306655	7.35972	128.5	0.00159348	0.0254957	0.611897	229.756	1475.37	2652.96	3830.55	5008.14	601.58	953.1	1304.62	1656.14	0.373	0.003	0.092	17	1774.12
5	1	9	39	10	1	1	14353.3	0.17799	2.84785	68.3483	1736.86	0.0215382	0.344611	8.27066	132.84	0.0016473	0.0263568	0.632564	256.606	1502.22	2679.81	3857.4	5034.99	628.43	979.95	1331.47	1682.99	0.385	0.003	0.067	20	1281.64
5	1	9	39	11	1	1	14885.7	0.184592	2.95347	70.8833	2170.02	0.0269096	0.430554	10.3333	142.88	0.0017718	0.0283489	0.680373	317.433	1563.04	2740.64	3918.23	5095.82	689.257	1040.78	1392.3	1743.82	0.383	0.003	0.059	12	1135.5
5	1	9	39	12	1	1	14599.7	0.181045	2.89673	69.5214	2091.84	0.0259402	0.415042	9.96102	160.67	0.00199241	0.0318786	0.765086	309.145	1554.76	2732.35	3909.94	5087.53	680.969	1032.49	1384.01	1735.53	0.385	0.004	0.063	19	1211.88
5	1	9	39	13	1	1	14199	0.176077	2.81723	67.6135	1651.68	0.0204819	0.32771	7.86505	125.33	0.00155417	0.0248668	0.596802	243.885	1489.5	2667.09	3844.68	5022.27	615.709	967.229	1318.75	1670.27	0.385	0.003	0.068	13	1289.28
5	1	9	39	14	1	1	14158.7	0.175577	2.80923	67.4214	1526.26	0.0189266	0.302826	7.26781	125.43	0.00155541	0.0248866	0.597278	226.685	1472.3	2649.89	3827.48	5005.07	598.509	950.029	1301.55	1653.07	0.385	0.002	0.069	13	1299.31
5	1	9	39	15	1	1	14535.4	0.180249	2.88398	69.2155	1978.35	0.0245328	0.392525	9.4206	200.78	0.0024898	0.0398368	0.956083	299.074	1544.68	2722.28	3899.87	5077.46	670.898	1022.42	1373.94	1725.46	0.377	0.003	0.074	28	1439.32
5	1	9	39	16	1	1	13985.8	0.173432	2.77492	66.598	1488.05	0.0184528	0.295244	7.08586	95.97	0.00119009	0.0190414	0.456994	217.398	1463.01	2640.6	3818.19	4995.78	589.222	940.742	1292.26	1643.78	0.388	0.002	0.076	11	1409.09
5	1	9	39	17	1	1	14686.2	0.182119	2.9139	69.9335	2019.05	0.0250375	0.4006	9.6144	133.23	0.00165214	0.0264342	0.634421	295.389	1541	2718.59	3896.18	5073.77	667.213	1018.73	1370.25	1721.77	0.392	0.003	0.05	15	946.767
5	1	9	39	18	1	1	14361.8	0.178096	2.84953	68.3887	1816.83	0.0225299	0.360478	8.65146	110.94	0.00137573	0.0220116	0.528279	264.576	1510.19	2687.78	3865.37	5042.96	636.4	987.92	1339.44	1690.96	0.4	0.002	0.051	15	932.524
5	1	9	39	19	1	1	15196.3	0.188443	3.01509	72.3622	2207.12	0.0273697	0.437915	10.51	137.15	0.00170075	0.027212	0.653087	321.738	1567.35	2744.94	3922.53	5100.12	693.562	1045.08	1396.6	1748.12	0.385	0.002	0.046	18	880.496
5	1	9	39	20	1	1	14466.6	0.179395	2.87033	68.8878	2014.97	0.0249869	0.399791	9.59498	163.68	0.00202974	0.0324758	0.779419	299.008	1544.62	2722.21	3899.8	5077.39	670.832	1022.35	1373.87	1725.39	0.383	0.003	0.072	17	1378.54
5	1	9	40	1	3	1	14689.1	0.182154	2.91446	69.947	1867.69	0.0231606	0.370569	8.89365	80.46	0.000997755	0.0159641	0.383138	267.373	1512.98	2690.58	3868.17	5045.76	639.197	990.717	1342.24	1693.76	0.409	0.001	0.031	11	547.213
5	1	9	40	2	3	1	14459.5	0.179307	2.86891	68.8539	1499.02	0.0185888	0.297421	7.1381	46.9	0.00058159	0.00930544	0.223331	212.169	1457.78	2635.37	3812.96	4990.56	583.993	935.513	1287.03	1638.55	0.409	0.001	0.032	6	571.169
5	1	9	40	3	3	1	15068.9	0.186864	2.98982	71.7556	2120.47	0.0262952	0.420723	10.0974	40.97	0.000508054	0.00812887	0.195093	296.646	1542.26	2719.85	3897.44	5075.03	668.47	1019.99	1371.51	1723.03	0.409	0.001	0.021	5	385.224
5	1	9	40	4	3	1	14679.8	0.182038	2.91261	69.9027	1780.26	0.0220764	0.353222	8.47732	41.56	0.000515371	0.00824593	0.197902	250.035	1495.65	2673.24	3850.83	5028.42	621.859	973.379	1324.9	1676.42	0.404	0.001	0.03	7	546.848
5	1	9	40	5	3	1	15139.5	0.18774	3.00384	72.0922	1988.16	0.0246545	0.394471	9.46731	59.28	0.00073511	0.0117618	0.282282	281	1526.61	2704.2	3881.79	5059.39	652.824	1004.34	1355.86	1707.38	0.403	0.001	0.022	9	391.473
5	1	9	40	6	3	1	14927.5	0.18511	2.96176	71.0823	1994.84	0.0247373	0.395797	9.49912	87.36	0.00108332	0.0173331	0.415995	285.77	1531.38	2708.97	3886.56	5064.16	657.594	1009.11	1360.63	1712.15	0.4	0.002	0.033	10	598.778
5	1	9	40	7	3	1	14488.1	0.179661	2.87458	68.99	1449.77	0.0179781	0.287649	6.90358	43.14	0.000534964	0.00855942	0.205426	204.894	1450.5	2628.1	3805.69	4983.28	576.718	928.238	1279.76	1631.28	0.416	0.001	0.025	6	444.915
5	1	9	40	8	3	1	14743.6	0.182831	2.92529	70.207	1829.49	0.0226868	0.36299	8.71175	68.28	0.000846716	0.0135475	0.325139	260.458	1506.07	2683.66	3861.25	5038.84	632.282	983.802	1335.32	1686.84	0.407	0.002	0.029	5	540.989
5	1	9	40	9	3	1	14441.5	0.179084	2.86535	68.7684	1619.78	0.0200863	0.321381	7.71314	45.97	0.000570057	0.00912092	0.218902	228.615	1474.23	2651.82	3829.41	5007	600.439	951.959	1303.48	1655	0.408	0.001	0.033	9	576.441
5	1	9	40	10	3	1	15136.1	0.187698	3.00317	72.076	2200.75	0.0272907	0.436651	10.4796	64.53	0.000800213	0.0128034	0.307282	310.897	1556.51	2734.1	3911.69	5089.28	682.721	1034.24	1385.76	1737.28	0.406	0.001	0.025	8	446.927
5	1	9	40	11	3	1	14639.7	0.181542	2.90467	69.712	1941.63	0.0240775	0.385239	9.24574	81.18	0.00100668	0.0161069	0.386567	277.62	1523.23	2700.82	3878.41	5056.01	649.444	1000.96	1352.48	1704	0.407	0.001	0.035	10	624.128
5	1	9	40	12	3	1	14800.3	0.183533	2.93653	70.4767	1706.09	0.0211566	0.338506	8.12414	43.21	0.000535832	0.00857331	0.205759	240.082	1485.69	2663.28	3840.88	5018.47	611.906	963.426	1314.95	1666.47	0.408	0.001	0.023	6	420.745
5	1	9	40	13	3	1	14258.1	0.176809	2.82895	67.8947	1439.23	0.0178474	0.285558	6.85339	47.31	0.000586674	0.00938679	0.225283	204.019	1449.63	2627.22	3804.81	4982.41	575.843	927.363	1278.88	1630.4	0.41	0.002	0.04	6	701.419
5	1	9	40	14	3	1	15254.8	0.18917	3.02671	72.6411	2131.71	0.0264346	0.422953	10.1509	42.04	0.000521323	0.00834117	0.200188	298.335	1543.95	2721.54	3899.13	5076.72	670.159	1021.68	1373.2	1724.72	0.406	0.001	0.016	6	289.378
5	1	9	40	15	3	1	14526	0.180132	2.88211	69.1707	1574.91	0.0195299	0.312478	7.49948	52.56	0.000651778	0.0104284	0.250283	223.361	1468.97	2646.56	3824.16	5001.75	595.185	946.705	1298.23	1649.75	0.414	0.001	0.025	7	440.026
5	1	9	40	16	3	1	14685.4	0.182108	2.91373	69.9296	1814.33	0.0224989	0.359982	8.63956	43.14	0.000534964	0.00855942	0.205426	254.928	1500.54	2678.13	3855.72	5033.31	626.752	978.272	1329.79	1681.31	0.409	0.002	0.029	7	526.014
5	1	9	40	17	3	1	14386.1	0.178397	2.85435	68.5043	1430.18	0.0177351	0.283762	6.8103	30.31	0.000375863	0.00601381	0.144332	200.444	1446.05	2623.65	3801.24	4978.83	572.268	923.788	1275.31	1626.83	0.416	0.001	0.025	1	432.207
5	1	9	40	18	3	1	15027.5	0.186351	2.98161	71.5587	2087.43	0.0258855	0.414167	9.94002	54.87	0.000680423	0.0108868	0.261282	294.019	1539.63	2717.22	3894.81	5072.41	665.843	1017.36	1368.88	1720.4	0.403	0.001	0.027	7	486.698
5	1	9	40	19	3	1	15150	0.187869	3.00591	72.1417	2123.25	0.0263297	0.421275	10.1106	64.36	0.000798105	0.0127697	0.306472	300.237	1545.85	2723.44	3901.03	5078.62	672.061	1023.58	1375.1	1726.62	0.405	0.001	0.023	7	424.867
5	1	9	40	20	3	1	14808.6	0.183637	2.93819	70.5165	1992.61	0.0247096	0.395354	9.4885	84.53	0.00104823	0.0167716	0.402519	285.076	1530.69	2708.28	3885.87	5063.46	656.9	1008.42	1359.94	1711.46	0.405	0.002	0.033	8	591.087
5	1	9	41	1	5	1	15158.9	0.187981	3.00769	72.1845	2057.64	0.0255161	0.408257	9.79816	22.9	0.000283975	0.00454359	0.109046	285.543	1531.15	2708.75	3886.34	5063.93	657.367	1008.89	1360.41	1711.93	0.41	0.001	0.014	4	252.64
5	1	9	41	2	5	1	14630.3	0.181425	2.9028	69.6672	1623.22	0.020129	0.322063	7.72952	12.24	0.000151784	0.00242854	0.058285	224.458	1470.07	2647.66	3825.25	5002.84	596.282	947.802	1299.32	1650.84	0.419	0	0.016	1	274.953
5	1	9	41	3	5	1	14731.8	0.182684	2.92295	70.1507	1496.57	0.0185584	0.296935	7.12644	27.73	0.00034387	0.00550192	0.132046	209.202	1454.81	2632.4	3810	4987.59	581.026	932.546	1284.07	1635.59	0.417	0.001	0.014	2	252.786
5	1	9	41	4	5	1	14785	0.183344	2.93351	70.4041	1683.83	0.0208806	0.334089	8.01814	24.07	0.000298483	0.00477573	0.114618	234.4	1480.01	2657.6	3835.19	5012.79	606.224	957.744	1309.26	1660.78	0.412	0.001	0.016	4	292.993
5	1	9	41	5	5	1	15265.7	0.189305	3.02888	72.693	2146.9	0.0266229	0.425967	10.2232	22.31	0.000276658	0.00442653	0.106237	297.712	1543.32	2720.91	3898.51	5076.1	669.536	1021.06	1372.58	1724.1	0.411	0	0.009	3	156.622
5	1	9	41	6	5	1	14625.1	0.18136	2.90176	69.6423	1461.07	0.0181182	0.289891	6.95739	23.49	0.000291291	0.00466066	0.111856	203.748	1449.36	2626.95	3804.54	4982.13	575.572	927.092	1278.61	1630.13	0.42	0.001	0.012	2	217.03
5	1	9	41	7	5	1	14859.4	0.184265	2.94825	70.7579	1815.03	0.0225075	0.360121	8.64289	24.07	0.000298483	0.00477573	0.114618	252.406	1498.02	2675.61	3853.2	5030.79	624.23	975.75	1327.27	1678.79	0.415	0.001	0.016	1	287.11
5	1	9	41	8	5	1	14710.2	0.182416	2.91865	70.0477	1629.98	0.0202128	0.323405	7.76171	47.14	0.000584566	0.00935306	0.224473	230.175	1475.79	2653.38	3830.97	5008.56	601.999	953.519	1305.04	1656.56	0.41	0.001	0.023	5	412.649
5	1	9	41	9	5	1	14765.6	0.183102	2.92964	70.3113	1524.51	0.0189049	0.302478	7.25948	5.83	7.22957e-05	0.00115673	0.0277616	210.031	1455.64	2633.23	3810.83	4988.42	581.855	933.375	1284.89	1636.41	0.424	0	0.004	1	64.231
5	1	9	41	10	5	1	14735.9	0.182735	2.92376	70.1702	1598.99	0.0198285	0.317256	7.61414	21.07	0.000261281	0.0041805	0.100332	222.344	1467.95	2645.55	3823.14	5000.73	594.168	945.688	1297.21	1648.73	0.419	0	0.014	2	247.641
5	1	9	41	11	5	1	14608.4	0.181154	2.89846	69.563	1439.15	0.0178464	0.285542	6.85301	30.24	0.000374995	0.00599993	0.143998	201.666	1447.28	2624.87	3802.46	4980.05	573.49	925.01	1276.53	1628.05	0.418	0	0.018	3	306.553
5	1	9	41	12	5	1	15285.2	0.189546	3.03273	72.7856	1987.72	0.024649	0.394384	9.46522	22.31	0.000276658	0.00442653	0.106237	275.866	1521.48	2699.07	3876.66	5054.25	647.69	999.21	1350.73	1702.25	0.409	0.001	0.009	1	168.022
5	1	9	41	13	5	1	14875.5	0.184466	2.95146	70.8349	1885.85	0.0233857	0.374172	8.98013	36.14	0.000448159	0.00717055	0.172093	263.783	1509.39	2686.98	3864.58	5042.17	635.607	987.127	1338.65	1690.17	0.413	0	0.018	6	309.497
5	1	9	41	14	5	1	14997.1	0.185974	2.97558	71.4139	1862.58	0.0230972	0.369555	8.86932	26.97	0.000334445	0.00535112	0.128427	259.33	1504.94	2682.53	3860.12	5037.72	631.154	982.674	1334.19	1685.71	0.413	0.001	0.012	2	223.67
5	1	9	41	15	5	1	14777.2	0.183247	2.93195	70.3667	1729.83	0.021451	0.343216	8.23718	50.28	0.000623504	0.00997607	0.239426	244.31	1489.92	2667.51	3845.1	5022.7	616.134	967.654	1319.17	1670.69	0.415	0.001	0.018	5	311.539
5	1	9	41	16	5	1	15023.8	0.186304	2.98087	71.5409	1701.16	0.0210955	0.337528	8.10066	12.24	0.000151784	0.00242854	0.058285	235.155	1480.77	2658.36	3835.95	5013.54	606.979	958.499	1310.02	1661.54	0.413	0	0.011	2	187.571
5	1	9	41	17	5	1	15014.8	0.186193	2.97909	71.4981	1952.64	0.024214	0.387424	9.29817	23.9	0.000296375	0.004742	0.113808	271.269	1516.88	2694.47	3872.06	5049.66	643.093	994.613	1346.13	1697.65	0.412	0.001	0.019	4	342.538
5	1	9	41	18	5	1	14628.3	0.181401	2.90241	69.6579	1641.47	0.0203553	0.325684	7.81643	33.66	0.000417406	0.00667849	0.160284	229.902	1475.51	2653.1	3830.7	5008.29	601.726	953.246	1304.77	1656.29	0.412	0.001	0.023	6	405.302
5	1	9	41	19	5	1	15028.8	0.186366	2.98186	71.5646	1969.63	0.0244247	0.390795	9.37907	35.49	0.000440099	0.00704158	0.168998	275.192	1520.8	2698.39	3875.99	5053.58	647.016	998.536	1350.06	1701.58	0.409	0.002	0.018	2	337.326
5	1	9	41	20	5	1	14843.9	0.184074	2.94518	70.6844	1891.95	0.0234614	0.375382	9.00917	41.8	0.000518347	0.00829355	0.199045	265.397	1511.01	2688.6	3866.19	5043.78	637.221	988.741	1340.26	1691.78	0.414	0.001	0.018	5	314.461
5	1	9	42	1	10	1	15296.6	0.189688	3.035	72.8401	2151.21	0.0266764	0.426822	10.2437	33.73	0.000418274	0.00669238	0.160617	299.871	1545.48	2723.07	3900.67	5078.26	671.695	1023.21	1374.73	1726.25	0.41	0.001	0.009	4	162.54
5	1	9	42	2	10	1	15208.7	0.188597	3.01756	72.4214	2085.09	0.0258565	0.413703	9.92888	22.38	0.000277526	0.00444042	0.10657	289.239	1534.85	2712.44	3890.03	5067.63	661.063	1012.58	1364.1	1715.62	0.416	0	0.005	3	93.754
5	1	9	42	3	10	1	14918.2	0.184995	2.95992	71.0381	1938.69	0.024041	0.384656	9.23174	20.9	0.000259173	0.00414677	0.0995226	268.943	1514.55	2692.15	3869.74	5047.33	640.767	992.287	1343.81	1695.33	0.418	0	0.009	3	153.746
5	1	9	42	4	10	1	15167.4	0.188085	3.00937	72.2248	2009.15	0.0249147	0.398636	9.56726	0	0	0	0	275.745	1521.36	2698.95	3876.54	5054.13	647.569	999.089	1350.61	1702.13	0.419	0	0.002	0	30.055
5	1	9	42	5	10	1	15324.9	0.190039	3.04062	72.9749	2104.46	0.0260967	0.417546	10.0211	6.66	8.25883e-05	0.00132141	0.0317139	289.74	1535.35	2712.94	3890.53	5068.13	661.564	1013.08	1364.6	1716.12	0.416	0	0.002	1	31.066
5	1	9	42	6	10	1	15331.6	0.190122	3.04195	73.0069	2067.08	0.0256331	0.41013	9.84312	0	0	0	0	283.695	1529.31	2706.9	3884.49	5062.08	655.519	1007.04	1358.56	1710.08	0.416	0	0	0	0
5	1	9	42	7	10	1	14902.4	0.184799	2.95678	70.9627	1665.31	0.0206509	0.330415	7.92995	22.66	0.000280998	0.00449598	0.107903	231.665	1477.27	2654.87	3832.46	5010.05	603.489	955.009	1306.53	1658.05	0.415	0.001	0.013	4	223.729
5	1	9	42	8	10	1	15330.4	0.190107	3.04171	73.0011	1922.55	0.0238409	0.381454	9.15489	5.66	7.01876e-05	0.001123	0.026952	264.636	1510.25	2687.84	3865.43	5043.02	636.46	987.98	1339.5	1691.02	0.41	0	0.005	0	92.865
5	1	9	42	9	10	1	15010.9	0.186144	2.97831	71.4794	1765.06	0.0218879	0.350206	8.40494	18.49	0.000229288	0.00366861	0.0880465	244.782	1490.39	2667.98	3845.58	5023.17	616.606	968.126	1319.65	1671.17	0.418	0	0.007	3	123.113
5	1	9	42	10	10	1	15232.4	0.188892	3.02227	72.5344	2089.64	0.0259129	0.414606	9.95054	16.24	0.000201386	0.00322218	0.0773324	289.02	1534.63	2712.22	3889.81	5067.41	660.844	1012.36	1363.88	1715.4	0.416	0	0.005	3	93.267
5	1	9	42	11	10	1	14929.6	0.185137	2.96219	71.0925	1532.4	0.0190027	0.304044	7.29705	11.24	0.000139383	0.00223013	0.0535231	211.856	1457.47	2635.06	3812.65	4990.24	583.68	935.2	1286.72	1638.24	0.42	0	0.005	2	92.266
5	1	9	42	12	10	1	15207	0.188576	3.01722	72.4132	2060.82	0.0255555	0.408888	9.81331	34.8	0.000431542	0.00690468	0.165712	287.612	1533.22	2710.81	3888.41	5066	659.436	1010.96	1362.48	1714	0.411	0.001	0.012	6	222.97
5	1	9	42	13	10	1	14929.3	0.185132	2.96212	71.0908	1731.06	0.0214663	0.34346	8.24304	7.66	9.49889e-05	0.00151982	0.0364757	238.63	1484.24	2661.83	3839.42	5017.02	610.454	961.974	1313.49	1665.01	0.422	0	0.002	0	34.369
5	1	9	42	14	10	1	15234.6	0.188919	3.0227	72.5448	2083.84	0.0258409	0.413455	9.92292	28.66	0.000355402	0.00568644	0.136474	289.929	1535.54	2713.13	3890.72	5068.32	661.753	1013.27	1364.79	1716.31	0.407	0.001	0.014	6	255.666
5	1	9	42	15	10	1	15227.3	0.188828	3.02125	72.51	2001.62	0.0248214	0.397142	9.53141	16.24	0.000201386	0.00322218	0.0773324	276.94	1522.55	2700.14	3877.73	5055.33	648.764	1000.28	1351.8	1703.32	0.413	0	0.007	2	124.546
5	1	9	42	16	10	1	15118.3	0.187476	2.99962	71.9909	1994.69	0.0247354	0.395767	9.49841	10.24	0.000126983	0.00203172	0.0487613	275.166	1520.78	2698.37	3875.96	5053.55	646.99	998.51	1350.03	1701.55	0.418	0	0.007	2	129.368
5	1	9	42	17	10	1	15453.2	0.191629	3.06607	73.5856	2180.04	0.0270339	0.432542	10.381	23.31	0.000289059	0.00462494	0.110999	302.398	1548.01	2725.6	3903.19	5080.78	674.222	1025.74	1377.26	1728.78	0.406	0	0.011	3	196.698
5	1	9	42	18	10	1	14788.7	0.183389	2.93422	70.4213	1547.98	0.0191959	0.307135	7.37124	16.24	0.000201386	0.00322218	0.0773324	214.681	1460.29	2637.88	3815.47	4993.07	586.505	938.025	1289.54	1641.06	0.419	0	0.007	0	123.232
5	1	9	42	19	10	1	15145.7	0.187817	3.00507	72.1217	1948.77	0.024166	0.386656	9.27974	36.73	0.000455476	0.00728761	0.174903	272.499	1518.11	2695.7	3873.29	5050.89	644.323	995.843	1347.36	1698.88	0.411	0.001	0.014	4	247.758
5	1	9	42	20	10	1	15252.5	0.18914	3.02624	72.6298	2228.02	0.0276289	0.442062	10.6095	11.24	0.000139383	0.00223013	0.0535231	307.326	1552.94	2730.53	3908.12	5085.71	679.15	1030.67	1382.19	1733.71	0.413	0	0.007	2	126.807
4	10	1	43	1	0.25	1	14554.3	0.180483	2.88773	69.3055	1891.87	0.0234604	0.375366	9.00879	621.64	0.00770873	0.12334	2.96015	344.965	1590.58	2768.17	3945.76	5123.35	716.789	1068.31	1419.83	1771.35	0.364	0.069	0.04	2	2082.61
4	10	1	43	2	0.25	1	14341.8	0.177848	2.84557	68.2936	1986.11	0.024629	0.394065	9.45755	513.26	0.00636475	0.101836	2.44406	343.025	1588.64	2766.23	3943.82	5121.41	714.849	1066.37	1417.89	1769.41	0.359	0.08	0.041	0	2370.68
4	10	1	43	3	0.25	1	14935.6	0.185211	2.96338	71.1211	2165.81	0.0268574	0.429719	10.3133	650.88	0.00807133	0.129141	3.09939	386.575	1632.19	2809.78	3987.37	5164.96	758.399	1109.92	1461.44	1812.96	0.363	0.063	0.037	6	1932.29
4	10	1	43	4	0.25	1	14887.6	0.184616	2.95385	70.8924	2192.79	0.027192	0.435072	10.4417	606.13	0.0075164	0.120262	2.8863	384.136	1629.75	2807.34	3984.93	5162.52	755.96	1107.48	1459	1810.52	0.366	0.06	0.037	2	1854.85
4	10	1	43	5	0.25	1	14852.9	0.184185	2.94696	70.7271	2304.93	0.0285826	0.457322	10.9757	560.22	0.00694709	0.111153	2.66768	393.226	1638.84	2816.43	3994.02	5171.61	765.05	1116.57	1468.09	1819.61	0.357	0.07	0.04	1	2165.84
4	10	1	43	6	0.25	1	14684.4	0.182096	2.91354	69.9249	1903.07	0.0235993	0.377589	9.06213	564.11	0.00699532	0.111925	2.6862	338.607	1584.22	2761.81	3939.4	5116.99	710.431	1061.95	1413.47	1764.99	0.355	0.073	0.039	0	2217.49
4	10	1	43	7	0.25	1	14500	0.179809	2.87694	69.0467	2035.11	0.0252367	0.403787	9.69088	614.47	0.00761982	0.121917	2.92601	363.64	1609.25	2786.84	3964.43	5142.03	735.464	1086.98	1438.5	1790.02	0.36	0.075	0.042	2	2271.58
4	10	1	43	8	0.25	1	14942.5	0.185297	2.96475	71.154	2260.94	0.0280371	0.448594	10.7662	638.9	0.00792277	0.126764	3.04234	397.987	1643.6	2821.19	3998.78	5176.37	769.811	1121.33	1472.85	1824.37	0.365	0.062	0.037	2	1894.71
4	10	1	43	9	0.25	1	14784.5	0.183337	2.93339	70.4015	2238.18	0.0277549	0.444078	10.6579	679.65	0.00842809	0.13485	3.23639	400.456	1646.07	2823.66	4001.25	5178.84	772.28	1123.8	1475.32	1826.84	0.361	0.071	0.04	2	2140.41
4	10	1	43	10	0.25	1	15167.8	0.18809	3.00944	72.2266	2450.71	0.0303904	0.486246	11.6699	625.38	0.00775511	0.124082	2.97796	422.176	1667.79	2845.38	4022.97	5200.56	794	1145.52	1497.04	1848.56	0.365	0.056	0.038	1	1801.05
4	10	1	43	11	0.25	1	14466.7	0.179397	2.87035	68.8884	1940.17	0.0240593	0.38495	9.23879	520.37	0.00645292	0.103247	2.47792	337.696	1583.31	2760.9	3938.49	5116.08	709.52	1061.04	1412.56	1764.08	0.362	0.072	0.041	2	2182.05
4	10	1	43	12	0.25	1	14481.4	0.179579	2.87326	68.9583	2134.12	0.0264645	0.423431	10.1624	657.05	0.00814784	0.130365	3.12877	383.073	1628.68	2806.28	3983.87	5161.46	754.897	1106.42	1457.94	1809.46	0.358	0.077	0.046	0	2400.05
4	10	1	43	13	0.25	1	14608.1	0.18115	2.89839	69.5615	1935.71	0.024004	0.384065	9.21755	554.14	0.00687169	0.109947	2.63873	341.718	1587.33	2764.92	3942.51	5120.1	713.542	1065.06	1416.58	1768.1	0.359	0.071	0.04	0	2156.73
4	10	1	43	14	0.25	1	15471.9	0.191861	3.06978	73.6746	2845.94	0.0352915	0.564664	13.5519	618.2	0.00766608	0.122657	2.94377	475.434	1721.04	2898.64	4076.23	5253.82	847.258	1198.78	1550.3	1901.82	0.362	0.061	0.034	1	1842.42
4	10	1	43	15	0.25	1	14702.9	0.182325	2.91721	70.013	2031.24	0.0251887	0.403019	9.67245	515.24	0.00638931	0.102229	2.45349	349.49	1595.1	2772.69	3950.28	5127.88	721.314	1072.83	1424.35	1775.87	0.364	0.065	0.036	1	1952.71
4	10	1	43	16	0.25	1	14759.2	0.183023	2.92837	70.2808	2162.97	0.0268222	0.429155	10.2997	534.6	0.00662938	0.10607	2.54568	370.227	1615.84	2793.43	3971.02	5148.61	742.051	1093.57	1445.09	1796.61	0.369	0.062	0.035	3	1835.96
4	10	1	43	17	0.25	1	14872.5	0.184429	2.95087	70.8208	2049.82	0.0254191	0.406705	9.76093	638.64	0.00791954	0.126713	3.04111	368.976	1614.59	2792.18	3969.77	5147.36	740.8	1092.32	1443.84	1795.36	0.355	0.067	0.041	1	2132.52
4	10	1	43	18	0.25	1	14202.3	0.176118	2.81789	67.6294	2001.91	0.024825	0.397199	9.53279	530.96	0.00658424	0.105348	2.52835	347.622	1593.23	2770.82	3948.42	5126.01	719.446	1070.97	1422.49	1774.01	0.36	0.083	0.045	0	2489.49
4	10	1	43	19	0.25	1	15006.3	0.186087	2.9774	71.4575	2440.88	0.0302685	0.484296	11.6231	651.08	0.00807381	0.129181	3.10034	424.354	1669.96	2847.56	4025.15	5202.74	796.178	1147.7	1499.22	1850.74	0.363	0.064	0.04	2	2018.13
4	10	1	43	20	0.25	1	14834.4	0.183956	2.9433	70.6392	2272.66	0.0281824	0.450919	10.8221	623.87	0.00773639	0.123782	2.97077	397.533	1643.14	2820.74	3998.33	5175.92	769.357	1120.88	1472.4	1823.92	0.359	0.07	0.041	6	2156.67
4	10	1	44	1	0.5	1	15202.2	0.188518	3.01628	72.3908	2121.61	0.0263093	0.420949	10.1028	383.62	0.00475713	0.0761141	1.82674	343.829	1589.44	2767.03	3944.62	5122.22	715.653	1067.17	1418.69	1770.21	0.383	0.036	0.022	1	1064.63
4	10	1	44	2	0.5	1	14838.5	0.184007	2.94411	70.6586	2085.28	0.0258588	0.413741	9.92978	346.68	0.00429905	0.0687849	1.65084	333.773	1579.38	2756.98	3934.57	5112.16	705.597	1057.12	1408.64	1760.16	0.386	0.044	0.024	1	1235.19
4	10	1	44	3	0.5	1	14994.6	0.185943	2.97509	71.4021	2055.88	0.0254942	0.407908	9.78978	317.46	0.00393671	0.0629873	1.5117	325.728	1571.34	2748.93	3926.52	5104.11	697.552	1049.07	1400.59	1752.11	0.383	0.04	0.023	1	1154.29
4	10	1	44	4	0.5	1	15405.5	0.191038	3.0566	73.3585	2484.88	0.0308141	0.493026	11.8326	489.8	0.00607383	0.0971813	2.33235	408.258	1653.87	2831.46	4009.05	5186.64	780.082	1131.6	1483.12	1834.64	0.377	0.043	0.025	1	1252.31
4	10	1	44	5	0.5	1	15411.7	0.191115	3.05784	73.388	2521.62	0.0312697	0.500315	12.0076	356.99	0.0044269	0.0708305	1.69993	395.073	1640.68	2818.28	3995.87	5173.46	766.897	1118.42	1469.94	1821.46	0.38	0.039	0.024	1	1154.13
4	10	1	44	6	0.5	1	14799.1	0.183518	2.93629	70.471	2016.48	0.0250056	0.40009	9.60217	341.35	0.00423296	0.0677273	1.62546	323.599	1569.21	2746.8	3924.39	5101.99	695.423	1046.94	1398.46	1749.98	0.379	0.048	0.027	0	1388.05
4	10	1	44	7	0.5	1	14516.3	0.180012	2.88018	69.1244	1636.9	0.0202986	0.324778	7.79467	385.22	0.00477697	0.0764316	1.83436	277.525	1523.14	2700.73	3878.32	5055.91	649.349	1000.87	1352.39	1703.91	0.382	0.049	0.03	2	1452.92
4	10	1	44	8	0.5	1	15058.2	0.186731	2.98769	71.7046	2060.71	0.0255541	0.408866	9.81278	399.62	0.00495554	0.0792887	1.90293	337.667	1583.28	2760.87	3938.46	5116.05	709.491	1061.01	1412.53	1764.05	0.387	0.034	0.022	1	1020.67
4	10	1	44	9	0.5	1	14181.5	0.175859	2.81375	67.53	1558.94	0.0193319	0.30931	7.42343	345.62	0.00428591	0.0685745	1.64579	261.39	1507	2684.59	3862.18	5039.78	633.214	984.734	1336.25	1687.77	0.377	0.062	0.033	0	1760.94
4	10	1	44	10	0.5	1	15297.2	0.189695	3.03512	72.843	2282.69	0.0283068	0.452909	10.8698	491.13	0.00609033	0.0974452	2.33869	380.692	1626.3	2803.89	3981.49	5159.08	752.516	1104.04	1455.56	1807.08	0.367	0.049	0.029	2	1484.2
4	10	1	44	11	0.5	1	14666.9	0.181879	2.91007	69.8417	1795.59	0.0222665	0.356263	8.55032	327.15	0.00405687	0.0649099	1.55784	291.334	1536.94	2714.54	3892.13	5069.72	663.158	1014.68	1366.2	1717.72	0.388	0.039	0.025	1	1142.12
4	10	1	44	12	0.5	1	14654	0.181719	2.90751	69.7801	2124.47	0.0263448	0.421517	10.1164	358.22	0.00444216	0.0710745	1.70579	340.736	1586.35	2763.94	3941.53	5119.12	712.56	1064.08	1415.6	1767.12	0.386	0.045	0.026	0	1289.96
4	10	1	44	13	0.5	1	15172.8	0.188153	3.01045	72.2507	2100.41	0.0260464	0.416743	10.0018	493.86	0.00612418	0.0979869	2.35169	356.049	1601.66	2779.25	3956.84	5134.44	727.873	1079.39	1430.91	1782.43	0.374	0.044	0.027	2	1336.29
4	10	1	44	14	0.5	1	14510.9	0.179944	2.87911	69.0986	1772.81	0.021984	0.351744	8.44185	382.39	0.00474188	0.0758701	1.82088	295.789	1541.4	2718.99	3896.58	5074.18	667.613	1019.13	1370.65	1722.17	0.385	0.05	0.028	2	1421.23
4	10	1	44	15	0.5	1	15580.5	0.193208	3.09132	74.1917	2877.04	0.0356771	0.570834	13.7	365.19	0.00452859	0.0724574	1.73898	444.978	1690.59	2868.18	4045.77	5223.36	816.802	1168.32	1519.84	1871.36	0.387	0.033	0.022	1	996.376
4	10	1	44	16	0.5	1	15158.3	0.187973	3.00757	72.1817	1994.68	0.0247353	0.395765	9.49836	378.71	0.00469625	0.0751399	1.80336	325.735	1571.35	2748.94	3926.53	5104.12	697.559	1049.08	1400.6	1752.12	0.383	0.033	0.021	0	987.548
4	10	1	44	17	0.5	1	15253.4	0.189152	3.02644	72.6345	2251.46	0.0279195	0.446713	10.7211	435.83	0.00540457	0.0864731	2.07536	368.816	1614.43	2792.02	3969.61	5147.2	740.64	1092.16	1443.68	1795.2	0.38	0.04	0.023	2	1156.51
4	10	1	44	18	0.5	1	14969.5	0.185632	2.9701	71.2825	1974.83	0.0244892	0.391826	9.40384	349.32	0.00433179	0.0693087	1.66341	318.977	1564.59	2742.18	3919.77	5097.36	690.801	1042.32	1393.84	1745.36	0.38	0.041	0.027	0	1258.92
4	10	1	44	19	0.5	1	15264	0.189284	3.02854	72.6851	2312.03	0.0286707	0.45873	11.0095	414.83	0.00514416	0.0823065	1.97536	374.247	1619.86	2797.45	3975.04	5152.63	746.071	1097.59	1449.11	1800.63	0.383	0.04	0.022	0	1122.53
4	10	1	44	20	0.5	1	15059.9	0.186752	2.98803	71.7127	2361.39	0.0292827	0.468524	11.2446	362.36	0.0044935	0.0718959	1.7255	373.82	1619.43	2797.02	3974.61	5152.21	745.644	1097.16	1448.68	1800.2	0.381	0.042	0.026	3	1243.24
4	10	1	45	1	1	1	14838.7	0.184009	2.94414	70.6595	1811.09	0.0224587	0.359339	8.62413	195.41	0.00242321	0.0387713	0.930512	275.381	1520.99	2698.58	3876.18	5053.77	647.205	998.725	1350.25	1701.77	0.402	0.024	0.014	2	654.672
4	10	1	45	2	1	1	15325.9	0.190051	3.04082	72.9796	2480.61	0.0307612	0.492178	11.8123	236.72	0.00293548	0.0469677	1.12722	372.939	1618.55	2796.14	3973.73	5151.32	744.763	1096.28	1447.8	1799.32	0.4	0.025	0.015	0	695.854
4	10	1	45	3	1	1	15343.6	0.19027	3.04433	73.0639	2544.13	0.0315488	0.504781	12.1148	269.35	0.00334011	0.0534418	1.2826	386.135	1631.75	2809.34	3986.93	5164.52	757.959	1109.48	1461	1812.52	0.395	0.025	0.018	1	756.852
4	10	1	45	4	1	1	15242	0.18901	3.02417	72.58	2122.41	0.0263192	0.421108	10.1066	210.97	0.00261616	0.0418586	1.00461	320.244	1565.85	2743.45	3921.04	5098.63	692.068	1043.59	1395.11	1746.63	0.401	0.017	0.013	0	533.447
4	10	1	45	5	1	1	15142.9	0.187782	3.00451	72.1083	2079.05	0.0257816	0.412505	9.90012	238.69	0.00295991	0.0473585	1.1366	318.097	1563.71	2741.3	3918.89	5096.48	689.921	1041.44	1392.96	1744.48	0.397	0.023	0.015	0	661.893
4	10	1	45	6	1	1	14806	0.183604	2.93767	70.5041	1849.51	0.0229351	0.366962	8.80708	209	0.00259173	0.0414677	0.995226	282.519	1528.13	2705.72	3883.31	5060.91	654.343	1005.86	1357.38	1708.9	0.399	0.029	0.016	1	794.975
4	10	1	45	7	1	1	15445.8	0.191537	3.0646	73.5504	2440.27	0.0302609	0.484175	11.6202	248.18	0.00307759	0.0492415	1.18179	368.975	1614.59	2792.18	3969.77	5147.36	740.799	1092.32	1443.84	1795.36	0.394	0.023	0.014	0	649.98
4	10	1	45	8	1	1	15058.5	0.186735	2.98776	71.7063	1967.22	0.0243948	0.390317	9.3676	178.51	0.00221364	0.0354182	0.850037	294.49	1540.1	2717.69	3895.28	5072.88	666.314	1017.83	1369.35	1720.87	0.403	0.019	0.012	1	542.855
4	10	1	45	9	1	1	15013.3	0.186174	2.97879	71.4909	2179.82	0.0270312	0.432499	10.38	222.68	0.00276137	0.044182	1.06037	329.73	1575.34	2752.93	3930.52	5108.12	701.554	1053.07	1404.59	1756.11	0.398	0.029	0.016	2	786.171
4	10	1	45	10	1	1	14469.9	0.179437	2.87098	68.9036	1673.43	0.0207516	0.332026	7.96862	164.05	0.00203432	0.0325492	0.781181	252.184	1497.79	2675.39	3852.98	5030.57	624.008	975.528	1327.05	1678.57	0.403	0.028	0.016	0	768.75
4	10	1	45	11	1	1	14827.1	0.183866	2.94185	70.6045	2022.01	0.0250742	0.401187	9.6285	180.3	0.00223584	0.0357734	0.858561	302.255	1547.87	2725.46	3903.05	5080.64	674.079	1025.6	1377.12	1728.64	0.406	0.025	0.015	0	691.308
4	10	1	45	12	1	1	14291	0.177217	2.83548	68.0514	1502.61	0.0186333	0.298133	7.1552	191.47	0.00237435	0.0379896	0.911751	232.503	1478.11	2655.71	3833.3	5010.89	604.327	955.847	1307.37	1658.89	0.397	0.037	0.019	0	998.782
4	10	1	45	13	1	1	15074.7	0.186936	2.99097	71.7833	1982.35	0.0245824	0.393319	9.43964	237.32	0.00294292	0.0470867	1.13008	304.637	1550.25	2727.84	3905.43	5083.02	676.461	1027.98	1379.5	1731.02	0.395	0.027	0.014	1	720.957
4	10	1	45	14	1	1	15377.4	0.190689	3.05103	73.2247	2298.48	0.0285026	0.456042	10.945	246.87	0.00306135	0.0489815	1.17556	349.335	1594.95	2772.54	3950.13	5127.72	721.159	1072.68	1424.2	1775.72	0.398	0.019	0.012	1	549.007
4	10	1	45	15	1	1	14457.4	0.17928	2.86849	68.8437	1589.57	0.0197117	0.315387	7.56929	198.13	0.00245694	0.039311	0.943464	245.352	1490.96	2668.55	3846.15	5023.74	617.176	968.696	1320.22	1671.74	0.4	0.032	0.02	0	910.645
4	10	1	45	16	1	1	15192.5	0.188397	3.01435	72.3445	2094.93	0.0259785	0.415656	9.97573	243.38	0.00301807	0.0482891	1.15894	320.92	1566.53	2744.12	3921.71	5099.31	692.744	1044.26	1395.78	1747.3	0.401	0.02	0.012	1	552.654
4	10	1	45	17	1	1	14587	0.180889	2.89422	69.4612	1834.78	0.0227524	0.364039	8.73694	221.34	0.00274476	0.0439161	1.05399	282.191	1527.8	2705.39	3882.99	5060.58	654.015	1005.54	1357.06	1708.58	0.4	0.034	0.018	0	904.845
4	10	1	45	18	1	1	14956	0.185464	2.96743	71.2182	2062.15	0.025572	0.409152	9.81964	274.21	0.00340038	0.0544061	1.30575	320.653	1566.26	2743.85	3921.45	5099.04	692.477	1044	1395.52	1747.04	0.39	0.035	0.021	0	999.65
4	10	1	45	19	1	1	15008.7	0.186117	2.97788	71.4691	2005.48	0.0248692	0.397908	9.54979	241.72	0.00299748	0.0479597	1.15103	308.416	1554.03	2731.62	3909.21	5086.8	680.24	1031.76	1383.28	1734.8	0.395	0.027	0.016	0	771.088
4	10	1	45	20	1	1	15503.6	0.192255	3.07607	73.8258	2286.14	0.0283496	0.453594	10.8862	312.29	0.0038726	0.0619615	1.48708	356.62	1602.23	2779.82	3957.41	5135.01	728.444	1079.96	1431.48	1783	0.388	0.025	0.015	1	731.393
4	10	1	46	1	3	1	15148.5	0.187851	3.00562	72.1349	1992.79	0.0247119	0.39539	9.48936	46.04	0.000570925	0.00913481	0.219235	279.818	1525.43	2703.02	3880.61	5058.2	651.642	1003.16	1354.68	1706.2	0.416	0.006	0.003	1	162.121
4	10	1	46	2	3	1	15119.8	0.187495	2.99992	71.998	1940.01	0.0240574	0.384918	9.23803	130.47	0.00161791	0.0258866	0.621278	284.162	1529.77	2707.36	3884.96	5062.55	655.986	1007.51	1359.03	1710.55	0.408	0.013	0.009	1	368.097
4	10	1	46	3	3	1	14969	0.185625	2.97	71.28	1720.41	0.0213342	0.341347	8.19233	106.84	0.00132488	0.0211981	0.508756	250.78	1496.39	2673.98	3851.57	5029.17	622.604	974.124	1325.64	1677.16	0.414	0.011	0.007	0	296.806
4	10	1	46	4	3	1	15436	0.191416	3.06266	73.5039	2221.24	0.0275448	0.440717	10.5772	97.47	0.00120869	0.019339	0.464137	318.23	1563.84	2741.43	3919.02	5096.62	690.054	1041.57	1393.09	1744.61	0.406	0.009	0.005	1	235.472
4	10	1	46	5	3	1	15176	0.188192	3.01107	72.2656	2106.04	0.0261162	0.41786	10.0286	84.08	0.00104265	0.0166823	0.400376	300.582	1546.19	2723.78	3901.38	5078.97	672.406	1023.93	1375.45	1726.97	0.412	0.009	0.006	0	240.051
4	10	1	46	6	3	1	15023.5	0.186301	2.98081	71.5394	1920.41	0.0238143	0.381029	9.1447	82.36	0.00102132	0.0163411	0.392186	274.869	1520.48	2698.07	3875.66	5053.26	646.693	998.213	1349.73	1701.25	0.411	0.012	0.008	0	331.323
4	10	1	46	7	3	1	15192.7	0.1884	3.0144	72.3455	1833.87	0.0227412	0.363859	8.73261	80.87	0.00100284	0.0160454	0.38509	262.788	1508.4	2685.99	3863.58	5041.17	634.612	986.132	1337.65	1689.17	0.409	0.008	0.006	1	236.532
4	10	1	46	8	3	1	15347	0.190312	3.045	73.08	2051.26	0.0254369	0.406991	9.76778	97.57	0.00120993	0.0193589	0.464613	294.915	1540.53	2718.12	3895.71	5073.3	666.739	1018.26	1369.78	1721.3	0.409	0.008	0.005	0	223.905
4	10	1	46	9	3	1	15155.4	0.187937	3.00699	72.1677	1983.81	0.0246005	0.393608	9.4466	101.84	0.00126288	0.0202061	0.484946	286.244	1531.85	2709.45	3887.04	5064.63	658.068	1009.59	1361.11	1712.63	0.411	0.007	0.005	0	213.043
4	10	1	46	10	3	1	15051.3	0.186645	2.98633	71.6718	1916.09	0.0237607	0.380172	9.12412	73.67	0.000913555	0.0146169	0.350805	273.084	1518.69	2696.29	3873.88	5051.47	644.908	996.428	1347.95	1699.47	0.411	0.01	0.006	0	272.703
4	10	1	46	11	3	1	15475.7	0.191908	3.07053	73.6927	2292.55	0.0284291	0.454865	10.9168	137.44	0.00170434	0.0272695	0.654468	333.503	1579.11	2756.71	3934.3	5111.89	705.327	1056.85	1408.37	1759.89	0.405	0.011	0.006	0	285.145
4	10	1	46	12	3	1	15067.1	0.186841	2.98946	71.747	1925.94	0.0238829	0.382126	9.17103	64.28	0.000797113	0.0127538	0.306091	273.147	1518.76	2696.35	3873.94	5051.53	644.971	996.491	1348.01	1699.53	0.415	0.009	0.005	0	233.082
4	10	1	46	13	3	1	15330	0.190102	3.04164	72.9993	2079.38	0.0257856	0.41257	9.90169	63.28	0.000784712	0.0125554	0.30133	294.068	1539.68	2717.27	3894.86	5072.45	665.892	1017.41	1368.93	1720.45	0.411	0.006	0.004	1	169.691
4	10	1	46	14	3	1	15115.9	0.187446	2.99914	71.9794	1929.35	0.0239252	0.382803	9.18727	94.74	0.00117484	0.0187974	0.451137	277.795	1523.41	2701	3878.59	5056.18	649.619	1001.14	1352.66	1704.18	0.409	0.009	0.006	0	254.727
4	10	1	46	15	3	1	15001.4	0.186026	2.97642	71.4341	1802.48	0.0223519	0.35763	8.58313	71.7	0.000889126	0.014226	0.341424	257.221	1502.83	2680.42	3858.02	5035.61	629.045	980.565	1332.08	1683.6	0.413	0.01	0.005	0	254.71
4	10	1	46	16	3	1	14900	0.18477	2.95631	70.9515	1674.93	0.0207702	0.332323	7.97576	68.87	0.000854032	0.0136645	0.327948	239.327	1484.94	2662.53	3840.12	5017.71	611.151	962.671	1314.19	1665.71	0.413	0.01	0.007	0	295.786
4	10	1	46	17	3	1	15067.9	0.186851	2.98962	71.7508	1781.32	0.0220895	0.353432	8.48237	85.7	0.00106273	0.0170038	0.40809	256.238	1501.85	2679.44	3857.03	5034.62	628.062	979.582	1331.1	1682.62	0.413	0.009	0.006	0	263.659
4	10	1	46	18	3	1	15125.5	0.187566	3.00105	72.0252	1882.22	0.0233407	0.373452	8.96284	66.36	0.000822906	0.0131665	0.315996	267.432	1513.04	2690.63	3868.23	5045.82	639.256	990.776	1342.3	1693.82	0.411	0.009	0.005	0	240.323
4	10	1	46	19	3	1	15166.7	0.188076	3.00922	72.2213	1981.97	0.0245777	0.393243	9.43784	74.28	0.00092112	0.0147379	0.35371	282.209	1527.82	2705.41	3883	5060.6	654.033	1005.55	1357.07	1708.59	0.409	0.012	0.006	0	299.129
4	10	1	46	20	3	1	15534	0.192631	3.08209	73.9703	2164.44	0.0268404	0.429447	10.3067	66.46	0.000824147	0.0131863	0.316472	306.179	1551.79	2729.38	3906.97	5084.57	678.003	1029.52	1381.04	1732.56	0.407	0.005	0.003	0	149.712
4	10	1	47	1	5	1	14663.6	0.181838	2.90941	69.8259	1524.7	0.0189073	0.302516	7.26039	107.08	0.00132786	0.0212458	0.509898	223.953	1469.56	2647.16	3824.75	5002.34	595.777	947.297	1298.82	1650.34	0.415	0.017	0.008	0	408.527
4	10	1	47	2	5	1	15243.8	0.189033	3.02452	72.5886	1977.77	0.0245256	0.39241	9.41784	80.01	0.000992175	0.0158748	0.380995	282.419	1528.03	2705.62	3883.21	5060.81	654.243	1005.76	1357.28	1708.8	0.41	0.008	0.005	0	215.711
4	10	1	47	3	5	1	15126	0.187572	3.00115	72.0275	1899.5	0.023555	0.37688	9.04513	53.94	0.000668891	0.0107022	0.256854	268.099	1513.71	2691.3	3868.89	5046.49	639.923	991.443	1342.96	1694.48	0.416	0.003	0.004	0	119.688
4	10	1	47	4	5	1	15094.3	0.187178	2.99486	71.8765	1896.19	0.023514	0.376224	9.02936	57.6	0.000714277	0.0114284	0.274282	268.147	1513.76	2691.35	3868.94	5046.53	639.971	991.491	1343.01	1694.53	0.417	0.005	0.004	0	151.3
4	10	1	47	5	5	1	15053.9	0.186678	2.98685	71.6843	1869	0.0231768	0.370829	8.89989	47.63	0.000590642	0.00945028	0.226807	263.047	1508.66	2686.25	3863.84	5041.43	634.871	986.391	1337.91	1689.43	0.415	0.009	0.003	0	204.134
4	10	1	47	6	5	1	15168.2	0.188096	3.00953	72.2287	2003.66	0.0248467	0.397547	9.54112	68.7	0.000851924	0.0136308	0.327139	284.42	1530.03	2707.62	3885.21	5062.81	656.244	1007.76	1359.28	1710.8	0.413	0.006	0.004	1	155.444
4	10	1	47	7	5	1	15200.5	0.188496	3.01593	72.3823	1942.69	0.0240906	0.38545	9.25079	46.63	0.000578242	0.00925187	0.222045	273.023	1518.63	2696.23	3873.82	5051.41	644.847	996.367	1347.89	1699.41	0.414	0.006	0.003	0	146.868
4	10	1	47	8	5	1	15103.9	0.187298	2.99677	71.9225	1863.27	0.0231057	0.369692	8.8726	42.04	0.000521323	0.00834117	0.200188	261.493	1507.1	2684.7	3862.29	5039.88	633.317	984.837	1336.36	1687.88	0.416	0.006	0.003	1	153.653
4	10	1	47	9	5	1	14990	0.185886	2.97417	71.3801	1775.3	0.0220149	0.352238	8.4537	61.46	0.000762143	0.0121943	0.292663	252.085	1497.7	2675.29	3852.88	5030.47	623.909	975.429	1326.95	1678.47	0.416	0.007	0.003	1	181.182
4	10	1	47	10	5	1	15332.7	0.190136	3.04217	73.0121	2122.06	0.0263149	0.421038	10.1049	52.63	0.000652646	0.0104423	0.250616	298.464	1544.07	2721.67	3899.26	5076.85	670.288	1021.81	1373.33	1724.85	0.414	0.003	0.003	0	99.74
4	10	1	47	11	5	1	15225.8	0.18881	3.02096	72.503	2006.42	0.0248809	0.398094	9.55426	47.8	0.000592751	0.00948401	0.227616	281.93	1527.54	2705.13	3882.72	5060.32	653.754	1005.27	1356.79	1708.31	0.415	0.005	0.003	0	137.739
4	10	1	47	12	5	1	15151.6	0.18789	3.00624	72.1498	1955.52	0.0242497	0.387995	9.31188	45.8	0.000567949	0.00908719	0.218093	274.67	1520.28	2697.87	3875.46	5053.06	646.494	998.014	1349.53	1701.05	0.414	0.005	0.004	0	154.916
4	10	1	47	13	5	1	14818.1	0.183754	2.94006	70.5616	1561.34	0.0193616	0.309786	7.43486	52.63	0.000652646	0.0104423	0.250616	221.509	1467.12	2644.71	3822.3	4999.89	593.333	944.853	1296.37	1647.89	0.418	0.008	0.004	0	198.565
4	10	1	47	14	5	1	14802.9	0.183565	2.93704	70.4889	1546.54	0.0191781	0.306849	7.36438	55.97	0.000694064	0.011105	0.266521	219.936	1465.55	2643.14	3820.73	4998.32	591.76	943.28	1294.8	1646.32	0.419	0.007	0.006	0	224.168
4	10	1	47	15	5	1	15139.2	0.187736	3.00378	72.0907	1919.81	0.0238069	0.38091	9.14184	21.9	0.000271574	0.00434518	0.104284	266.489	1512.1	2689.69	3867.28	5044.88	638.313	989.833	1341.35	1692.87	0.412	0.005	0.003	0	132.576
4	10	1	47	16	5	1	15271.7	0.189378	3.03006	72.7213	2187.23	0.0271231	0.433969	10.4153	79.6	0.000987091	0.0157935	0.379043	311.11	1556.72	2734.31	3911.9	5089.5	682.934	1034.45	1385.97	1737.49	0.413	0.007	0.004	0	187.006
4	10	1	47	17	5	1	14719.1	0.182526	2.92041	70.0899	1603.67	0.0198865	0.318185	7.63643	53.46	0.000662938	0.010607	0.254568	227.432	1473.04	2650.63	3828.23	5005.82	599.256	950.776	1302.3	1653.82	0.418	0.009	0.006	0	251.96
4	10	1	47	18	5	1	14991.6	0.185905	2.97448	71.3876	1854.56	0.0229977	0.367964	8.83113	81.43	0.00100978	0.0161565	0.387757	265.704	1511.31	2688.91	3866.5	5044.09	637.528	989.048	1340.57	1692.09	0.413	0.01	0.004	0	237.73
4	10	1	47	19	5	1	14922.5	0.185049	2.96079	71.0589	1552.06	0.0192465	0.307945	7.39067	44.56	0.000552573	0.00884116	0.212188	219.127	1464.74	2642.33	3819.92	4997.51	590.951	942.471	1293.99	1645.51	0.42	0.004	0.003	0	117.187
4	10	1	47	20	5	1	15148.1	0.187846	3.00554	72.1329	1940.07	0.0240581	0.38493	9.23831	35.73	0.000443075	0.0070892	0.170141	271.168	1516.78	2694.37	3871.96	5049.55	642.992	994.512	1346.03	1697.55	0.414	0.005	0.003	0	146.453
4	10	1	48	1	10	1	15330.1	0.190103	3.04165	72.9996	1938.77	0.024042	0.384672	9.23212	31.97	0.000396448	0.00634318	0.152236	270.473	1516.08	2693.68	3871.27	5048.86	642.297	993.817	1345.34	1696.86	0.412	0.003	0.001	0	83.353
4	10	1	48	2	10	1	15163.4	0.188036	3.00857	72.2057	1755.8	0.021773	0.348369	8.36085	12.41	0.000153892	0.00246227	0.0590945	242.677	1488.29	2665.88	3843.47	5021.06	614.501	966.021	1317.54	1669.06	0.417	0.001	0.001	0	41.409
4	10	1	48	3	10	1	15058.6	0.186737	2.98779	71.7069	1896.79	0.0235214	0.376343	9.03222	8.66	0.00010739	0.00171823	0.0412376	261.513	1507.12	2684.71	3862.31	5039.9	633.337	984.857	1336.38	1687.9	0.418	0.001	0.001	0	31.388
4	10	1	48	4	10	1	15162.8	0.188028	3.00844	72.2027	2081.43	0.0258111	0.412977	9.91145	10.24	0.000126983	0.00203172	0.0487613	287.07	1532.68	2710.27	3887.86	5065.46	658.894	1010.41	1361.93	1713.45	0.418	0.003	0.002	0	84.035
4	10	1	48	5	10	1	15470	0.191838	3.06941	73.6658	2001.48	0.0248196	0.397114	9.53074	36.8	0.000456344	0.0073015	0.175236	279.743	1525.35	2702.95	3880.54	5058.13	651.567	1003.09	1354.61	1706.13	0.407	0.002	0.002	1	71.435
4	10	1	48	6	10	1	15328.2	0.19008	3.04127	72.9906	2016.42	0.0250049	0.400078	9.60188	21.97	0.000272442	0.00435907	0.104618	279.758	1525.37	2702.96	3880.55	5058.14	651.582	1003.1	1354.62	1706.14	0.414	0.002	0.001	0	50.148
4	10	1	48	7	10	1	14802.1	0.183555	2.93688	70.4852	1579.2	0.0195831	0.313329	7.51991	12.83	0.0001591	0.0025456	0.0610945	218.497	1464.11	2641.7	3819.29	4996.88	590.321	941.841	1293.36	1644.88	0.424	0.002	0.002	0	71.27
4	10	1	48	8	10	1	14954.6	0.185446	2.96714	71.2114	1735.52	0.0215216	0.344345	8.26428	30.56	0.000378964	0.00606342	0.145522	242.385	1488	2665.59	3843.18	5020.77	614.209	965.729	1317.25	1668.77	0.419	0.005	0.003	0	127.254
4	10	1	48	9	10	1	15176.2	0.188194	3.01111	72.2665	1866.08	0.0231406	0.370249	8.88599	44.04	0.000546124	0.00873799	0.209712	262.153	1507.76	2685.36	3862.95	5040.54	633.977	985.497	1337.02	1688.54	0.418	0.003	0.001	0	70.319
4	10	1	48	10	10	1	15227.5	0.188831	3.0213	72.5112	1883.91	0.0233617	0.373787	8.97089	33.56	0.000416165	0.00665865	0.159808	263.162	1508.77	2686.36	3863.96	5041.55	634.986	986.506	1338.03	1689.55	0.418	0.002	0.002	0	60.689
4	10	1	48	11	10	1	15255.6	0.189179	3.02686	72.6447	1953.41	0.0242235	0.387577	9.30184	1	1.24006e-05	0.00019841	0.00476185	268.232	1513.84	2691.43	3869.03	5046.62	640.056	991.576	1343.1	1694.62	0.418	0	0	0	9.963
4	10	1	48	12	10	1	15435.5	0.191409	3.06255	73.5012	2144.68	0.0265954	0.425526	10.2126	63.7	0.000789921	0.0126387	0.30333	303.088	1548.7	2726.29	3903.88	5081.47	674.912	1026.43	1377.95	1729.47	0.411	0.003	0.002	0	83.356
4	10	1	48	13	10	1	15470.9	0.191849	3.06958	73.6699	2066.14	0.0256215	0.409943	9.83864	29.07	0.000360487	0.00576779	0.138427	287.556	1533.17	2710.76	3888.35	5065.94	659.38	1010.9	1362.42	1713.94	0.41	0.002	0.001	0	52.678
4	10	1	48	14	10	1	14849	0.184137	2.94619	70.7086	1495.64	0.0185469	0.29675	7.12201	16.41	0.000203495	0.00325591	0.0781419	207.521	1453.13	2630.72	3808.31	4985.91	579.345	930.865	1282.38	1633.9	0.423	0.003	0.002	0	78.065
4	10	1	48	15	10	1	14790.4	0.183411	2.93457	70.4298	1481.16	0.0183673	0.293877	7.05306	17.83	0.000221103	0.00353765	0.0849037	205.728	1451.34	2628.93	3806.52	4984.11	577.552	929.072	1280.59	1632.11	0.426	0.003	0.002	0	78.723
4	10	1	48	16	10	1	15227.9	0.188836	3.02138	72.513	1996.37	0.0247563	0.3961	9.50641	30.31	0.000375863	0.00601381	0.144332	278.151	1523.76	2701.35	3878.95	5056.54	649.975	1001.49	1353.01	1704.53	0.418	0.001	0.001	0	41.549
4	10	1	48	17	10	1	15564.6	0.193011	3.08818	74.1162	2286.64	0.0283558	0.453693	10.8886	45.21	0.000560633	0.00897013	0.215283	320.034	1565.64	2743.24	3920.83	5098.42	691.858	1043.38	1394.9	1746.42	0.409	0.003	0.002	0	93.152
4	10	1	48	18	10	1	14977.2	0.185727	2.97164	71.3193	1686.25	0.0209106	0.334569	8.02966	25.24	0.000312992	0.00500787	0.120189	234.893	1480.5	2658.09	3835.69	5013.28	606.717	958.237	1309.76	1661.28	0.42	0.004	0.002	0	97.308
4	10	1	48	19	10	1	15472.7	0.191872	3.06994	73.6787	2357.43	0.0292336	0.467738	11.2257	65.18	0.000808274	0.0129324	0.310377	332.49	1578.1	2755.69	3933.28	5110.88	704.314	1055.83	1407.35	1758.87	0.409	0.006	0.003	0	151.026
4	10	1	48	20	10	1	14937	0.185229	2.96366	71.1279	1780.37	0.0220777	0.353244	8.47785	35.46	0.000439727	0.00703563	0.168855	249.213	1494.82	2672.42	3850.01	5027.6	621.037	972.557	1324.08	1675.6	0.419	0.005	0.002	0	120.257

## Sheet: AD
Scenario	Detection (km)	Hiding Time (hr)	Trial	Rep	KWR	Rules	DTot	stepmax	hours	Dtotal/day	DTravel	stepmax	hours	Dtravel/day	DFlee	stepmax	hours	Dflee/day	COT kcal/day	FC +COT (5%)(LOW VALUE)	FC+COT (10%)LOW VALUE	FC+COT (15%)LOW VALUE	FC+COT (20%)LOW VALUE	FC +COT (5%) HIGH VALUE	FC +COT (10%) HIGH VALUE	FC +COT (15%) HIGH VALUE	FC +COT (20%) HIGH VALUE	Encounters	Calories Lost_AD
Baseline	5	1	1	1	0.25	1	13579.2	0.168391	2.69425	64.662	1336.8	0.0165772	0.265235	6.36564	627.47	0.00778103	0.124496	2.98792	269.585	892.39	1481.19	2069.98	2658.78	455.497	631.257	807.017	982.777	12	488.4
Baseline	5	1	1	2	0.25	1	13460	0.166913	2.67061	64.0946	1043.08	0.0129349	0.206958	4.96699	529.66	0.00656812	0.10509	2.52216	215.85	838.655	1427.45	2016.25	2605.04	401.762	577.522	753.282	929.042	14	455.35
Baseline	5	1	1	3	0.25	1	13201	0.163701	2.61921	62.8611	1047.63	0.0129913	0.207861	4.98865	571.63	0.00708858	0.113417	2.72201	222.235	845.04	1433.84	2022.63	2611.43	408.147	583.907	759.667	935.427	12	517.5
Baseline	5	1	1	4	0.25	1	13418.4	0.166397	2.66235	63.8963	975.94	0.0121023	0.193636	4.64728	456.99	0.00566697	0.0906715	2.17612	196.662	819.467	1408.26	1997.06	2585.85	382.574	558.334	734.094	909.854	7	477.43
Baseline	5	1	1	5	0.25	1	13745.7	0.170456	2.72729	65.455	1215.92	0.0150782	0.241251	5.79002	703.69	0.00872621	0.139619	3.35086	263.456	886.261	1475.06	2063.85	2652.65	449.368	625.128	800.888	976.648	17	509.98
Baseline	5	1	1	6	0.25	1	13395.9	0.166117	2.65788	63.789	1102.9	0.0136767	0.218827	5.25184	580.01	0.0071925	0.11508	2.76192	230.97	853.775	1442.57	2031.37	2620.16	416.882	592.642	768.402	944.162	12	502.96
Baseline	5	1	1	7	0.25	1	13624.6	0.168954	2.70327	64.8784	1420.71	0.0176177	0.281883	6.7652	682.17	0.00845934	0.13535	3.24839	288.609	911.414	1500.21	2089.01	2677.8	474.521	650.281	826.041	1001.8	7	534.77
Baseline	5	1	1	8	0.25	1	13190.3	0.163568	2.61708	62.81	1259.36	0.0156169	0.24987	5.99688	675.31	0.00837428	0.133988	3.21572	265.523	888.328	1477.12	2065.92	2654.72	451.435	627.195	802.955	978.715	17	531.13
Baseline	5	1	1	9	0.25	1	13113.5	0.162615	2.60184	62.4443	1288.63	0.0159798	0.255677	6.13626	771.49	0.00956697	0.153072	3.67372	282.74	905.545	1494.34	2083.14	2671.93	468.652	644.412	820.172	995.932	20	612.37
Baseline	5	1	1	10	0.25	1	12788.8	0.15859	2.53744	60.8985	1275.86	0.0158215	0.253144	6.07545	753.18	0.00933991	0.149439	3.58653	278.475	901.28	1490.08	2078.87	2667.67	464.387	640.147	815.907	991.667	21	617.81
Baseline	5	1	1	11	0.25	1	13165.5	0.16326	2.61216	62.6919	1056.25	0.0130982	0.209571	5.0297	535.67	0.00664265	0.106282	2.55078	218.482	841.287	1430.08	2018.88	2607.68	404.394	580.154	755.914	931.674	4	491.68
Baseline	5	1	1	12	0.25	1	13096.5	0.162405	2.59848	62.3636	1269.25	0.0157395	0.251832	6.04397	671.18	0.00832306	0.133169	3.19606	266.313	889.119	1477.91	2066.71	2655.51	452.225	627.985	803.745	979.505	11	573.91
Baseline	5	1	1	13	0.25	1	13292.1	0.164831	2.63729	63.295	1101.7	0.0136618	0.218589	5.24613	683.51	0.00847596	0.135615	3.25477	245.01	867.815	1456.61	2045.41	2634.2	430.922	606.682	782.442	958.202	13	555.14
Baseline	5	1	1	14	0.25	1	12747	0.158071	2.52913	60.6992	1033.79	0.0128197	0.205115	4.92275	549.98	0.0068201	0.109122	2.61892	217.364	840.169	1428.96	2017.76	2606.56	403.276	579.036	754.796	930.556	9	483.86
Baseline	5	1	1	15	0.25	1	13247.8	0.164281	2.62849	63.0838	1316.11	0.0163206	0.26113	6.26711	626.78	0.00777247	0.12436	2.98463	266.651	889.456	1478.25	2067.05	2655.84	452.563	628.323	804.083	979.843	9	558.37
Baseline	5	1	1	16	0.25	1	13512.2	0.16756	2.68096	64.3431	1361.93	0.0168888	0.270221	6.4853	686.62	0.00851453	0.136232	3.26958	281.152	903.957	1492.75	2081.55	2670.35	467.064	642.824	818.584	994.344	13	553.26
Baseline	5	1	1	17	0.25	1	13544.9	0.167966	2.68745	64.4989	1305.06	0.0161836	0.258937	6.21449	575.98	0.00714252	0.11428	2.74273	258.162	880.968	1469.76	2058.56	2647.36	444.074	619.834	795.594	971.354	9	489.29
Baseline	5	1	1	18	0.25	1	13009.6	0.161327	2.58124	61.9497	1057.41	0.0131126	0.209801	5.03522	524.42	0.00650314	0.10405	2.49721	217.097	839.903	1428.7	2017.49	2606.29	403.009	578.769	754.529	930.289	14	469.75
Baseline	5	1	1	19	0.25	1	13097.5	0.162418	2.59869	62.3685	1219.31	0.0151202	0.241924	5.80617	652.8	0.00809514	0.129522	3.10853	256.937	879.742	1468.54	2057.33	2646.13	442.849	618.609	794.369	970.129	12	554.85
Baseline	5	1	1	20	0.25	1	12771.1	0.15837	2.53392	60.8141	1170.82	0.0145189	0.232303	5.57526	587.2	0.00728166	0.116506	2.79616	241.279	864.084	1452.88	2041.68	2630.47	427.191	602.951	778.711	954.471	8	478.57
AD	5	3	2	1	0.25	1	9487.52	0.117651	1.88242	45.1781	973.41	0.0120709	0.193135	4.63523	694.66	0.00861423	0.137828	3.30786	228.933	851.739	1440.53	2029.33	2618.13	414.845	590.605	766.365	942.125	7	4223.36
2	10	9	2	2	0.25	1	9664.78	0.119849	1.91759	46.0222	931.68	0.0115534	0.184855	4.43652	608.21	0.00754219	0.120675	2.8962	211.341	834.147	1422.94	2011.74	2600.53	397.253	573.013	748.773	924.533	4	4231.48
2	10	9	2	3	0.25	1	9670.18	0.119916	1.91866	46.0479	848.51	0.0105221	0.168353	4.04047	543.11	0.00673491	0.107759	2.58621	190.992	813.797	1402.59	1991.39	2580.19	376.904	552.664	728.424	904.184	5	4393.27
2	10	9	2	4	0.25	1	9620.34	0.119298	1.90877	45.8106	833.3	0.0103335	0.165335	3.96805	635.53	0.00788098	0.126096	3.0263	201.589	824.394	1413.19	2001.99	2590.78	387.501	563.261	739.021	914.781	4	4309.52
2	10	9	2	5	0.25	1	9495.17	0.117746	1.88394	45.2145	888.55	0.0110186	0.176297	4.23114	647.9	0.00803437	0.12855	3.0852	210.869	833.675	1422.47	2011.27	2600.06	396.781	572.541	748.301	924.061	4	4156.69
2	10	9	2	6	0.25	1	8913.32	0.110531	1.76849	42.4439	707.91	0.00877854	0.140457	3.37096	595.66	0.00738657	0.118185	2.83644	178.908	801.713	1390.51	1979.31	2568.1	364.82	540.58	716.34	892.1	2	4916.75
2	10	9	2	7	0.25	1	9077.81	0.112571	1.80113	43.2271	901.99	0.0111853	0.178964	4.29514	653.3	0.00810134	0.129621	3.11091	213.455	836.26	1425.06	2013.85	2602.65	399.367	575.127	750.887	926.647	4	4721.47
2	10	9	2	8	0.25	1	9617.09	0.119258	1.90813	45.7951	765.26	0.00948971	0.151835	3.64405	512.35	0.00635347	0.101655	2.43973	175.345	798.15	1386.95	1975.74	2564.54	361.257	537.017	712.777	888.537	4	3972.69
2	10	9	2	9	0.25	1	8753.73	0.108552	1.73683	41.6839	918.44	0.0113892	0.182228	4.37347	580.88	0.00720328	0.115253	2.76606	205.773	828.579	1417.37	2006.17	2594.97	391.685	567.445	743.205	918.965	3	4471.71
2	10	9	2	10	0.25	1	9005.38	0.111672	1.78676	42.8822	894.59	0.0110935	0.177496	4.2599	569.4	0.00706092	0.112975	2.71139	200.925	823.73	1412.53	2001.32	2590.12	386.837	562.597	738.357	914.117	1	4199.31
2	10	9	2	11	0.25	1	8907.18	0.110455	1.76728	42.4146	815.12	0.010108	0.161728	3.88148	563.71	0.00699036	0.111846	2.6843	189.237	812.042	1400.84	1989.63	2578.43	375.149	550.909	726.669	902.429	4	4729.52
2	10	9	2	12	0.25	1	9327.93	0.115672	1.85076	44.4182	711.6	0.0088243	0.141189	3.38853	481.79	0.0059745	0.0955921	2.29421	163.786	786.591	1375.39	1964.18	2552.98	349.698	525.458	701.218	876.978	1	3917.81
2	10	9	2	13	0.25	1	9719.56	0.120529	1.92846	46.283	759.64	0.00942002	0.15072	3.61729	559.24	0.00693493	0.110959	2.66301	181.009	803.814	1392.61	1981.41	2570.2	366.921	542.681	718.441	894.201	1	4334.14
2	10	9	2	14	0.25	1	9004.05	0.111656	1.7865	42.8759	810.78	0.0100542	0.160867	3.86081	559.73	0.00694101	0.111056	2.66535	188.095	810.9	1399.7	1988.49	2577.29	374.007	549.767	725.527	901.287	4	4623.24
2	10	9	2	15	0.25	1	9321.24	0.115589	1.84943	44.3863	1002.13	0.0124271	0.198833	4.77199	618.54	0.00767029	0.122725	2.94539	222.428	845.233	1434.03	2022.83	2611.62	408.34	584.1	759.86	935.62	4	4774.44
2	10	9	2	16	0.25	1	9222.69	0.114367	1.82988	43.917	812.57	0.0100764	0.161222	3.86933	549.04	0.00680845	0.108935	2.61444	186.873	809.679	1398.47	1987.27	2576.07	372.785	548.545	724.305	900.065	5	4455.11
2	10	9	2	17	0.25	1	9303.17	0.115365	1.84584	44.3003	776.27	0.00962624	0.15402	3.69648	555	0.00688236	0.110118	2.64282	182.709	805.515	1394.31	1983.11	2571.9	368.621	544.381	720.141	895.901	3	4344.15
2	10	9	2	18	0.25	1	9267.04	0.114917	1.83868	44.1282	696.87	0.00864163	0.138266	3.31839	466.78	0.00578837	0.0926139	2.22273	159.705	782.51	1371.31	1960.1	2548.9	345.617	521.377	697.137	872.897	3	4098.18
2	10	9	2	19	0.25	1	8812.5	0.109281	1.74849	41.9638	703.05	0.00871827	0.139492	3.34782	541.9	0.00671991	0.107519	2.58044	170.863	793.668	1382.46	1971.26	2560.06	356.775	532.535	708.295	884.055	4	4973.11
2	10	9	2	20	0.25	1	9298.63	0.115309	1.84494	44.2786	869.24	0.0107791	0.172466	4.13919	580.29	0.00719597	0.115135	2.76325	198.94	821.745	1410.54	1999.34	2588.13	384.852	560.612	736.372	912.132	6	3938.89
3	1	0.25	3	1	0.25	1	13867	0.17196	2.75136	66.0326	1278.25	0.0158511	0.253618	6.08683	548.22	0.00679828	0.108772	2.61054	250.673	873.478	1462.27	2051.07	2639.87	436.585	612.345	788.105	963.865	58	140.16
3	1	0.25	3	2	0.25	1	14091.3	0.174741	2.79585	67.1005	1206.87	0.014966	0.239455	5.74693	587.77	0.00728872	0.11662	2.79887	246.304	869.11	1457.91	2046.7	2635.5	432.216	607.976	783.736	959.496	61	174.35
3	1	0.25	3	3	0.25	1	13614.2	0.168825	2.7012	64.8288	1354.85	0.016801	0.268816	6.45159	698.91	0.00866693	0.138671	3.3281	281.867	904.672	1493.47	2082.26	2671.06	467.779	643.539	819.299	995.059	83	174.73
3	1	0.25	3	4	0.25	1	14002.2	0.173636	2.77818	66.6763	1262.57	0.0156567	0.250507	6.01216	555.3	0.00688608	0.110177	2.64425	249.493	872.298	1461.09	2049.89	2638.69	435.405	611.165	786.925	962.685	73	149.03
3	1	0.25	3	5	0.25	1	13883.6	0.172166	2.75465	66.1116	1529.06	0.0189613	0.303381	7.28115	709.37	0.00879664	0.140746	3.37791	307.212	930.017	1518.81	2107.61	2696.41	493.124	668.884	844.644	1020.4	95	164.67
3	1	0.25	3	6	0.25	1	13947	0.172952	2.76724	66.4137	1463.99	0.0181544	0.290471	6.97129	730.78	0.00906214	0.144994	3.47986	301.22	924.025	1512.82	2101.62	2690.41	487.132	662.892	838.652	1014.41	87	177.92
3	1	0.25	3	7	0.25	1	13937.6	0.172835	2.76536	66.3687	1325.23	0.0164337	0.262939	6.31054	718.34	0.00890788	0.142526	3.42062	280.469	903.274	1492.07	2080.87	2669.66	466.381	642.141	817.901	993.661	79	167.3
3	1	0.25	3	8	0.25	1	13744.1	0.170436	2.72697	65.4473	1293.42	0.0160392	0.256628	6.15907	667.97	0.00828326	0.132532	3.18077	269.19	891.995	1480.79	2069.59	2658.38	455.102	630.862	806.622	982.382	83	165.29
3	1	0.25	3	9	0.25	1	13119.7	0.162693	2.60308	62.474	1226.01	0.0152033	0.243253	5.83807	589.56	0.00731092	0.116975	2.80739	249.177	871.982	1460.78	2049.57	2638.37	435.089	610.849	786.609	962.369	78	158.42
3	1	0.25	3	10	0.25	1	14167	0.175679	2.81087	67.4609	1287.17	0.0159617	0.255388	6.1293	770.72	0.00955742	0.152919	3.67005	282.434	905.239	1494.04	2082.83	2671.63	468.346	644.106	819.866	995.626	100	195.94
3	1	0.25	3	11	0.25	1	13721.1	0.170151	2.72241	65.3378	1396.64	0.0173192	0.277108	6.65058	775.18	0.00961273	0.153804	3.69129	298.07	920.876	1509.67	2098.47	2687.26	483.982	659.742	835.502	1011.26	95	176.64
3	1	0.25	3	12	0.25	1	14177.1	0.175806	2.81289	67.5094	1295.96	0.0160707	0.257132	6.17116	738.51	0.009158	0.146528	3.51667	279.22	902.025	1490.82	2079.62	2668.41	465.132	640.892	816.652	992.412	89	186.69
3	1	0.25	3	13	0.25	1	13589.5	0.168519	2.6963	64.7112	1233.22	0.0152927	0.244683	5.8724	599.84	0.0074384	0.119014	2.85635	251.577	874.383	1463.18	2051.97	2640.77	437.489	613.249	789.009	964.769	74	140.31
3	1	0.25	3	14	0.25	1	13077.5	0.162169	2.5947	62.2728	1562.83	0.0193801	0.310081	7.44196	735.3	0.00911819	0.145891	3.50139	315.406	938.211	1527.01	2115.8	2704.6	501.318	677.078	852.838	1028.6	97	171.61
3	1	0.25	3	15	0.25	1	14219.8	0.176335	2.82136	67.7127	1218.69	0.0151125	0.241801	5.80321	514.1	0.00637517	0.102003	2.44806	237.816	860.621	1449.42	2038.21	2627.01	423.728	599.488	775.248	951.008	53	132.94
3	1	0.25	3	16	0.25	1	13498.8	0.167393	2.67829	64.279	1297.1	0.0160849	0.257358	6.17659	629.91	0.00781129	0.124981	2.99953	264.472	887.277	1476.07	2064.87	2653.66	450.384	626.144	801.904	977.664	79	146.37
3	1	0.25	3	17	0.25	1	14363.9	0.178122	2.84995	68.3989	1257.89	0.0155986	0.249578	5.98988	698.95	0.00866743	0.138679	3.32829	268.566	891.371	1480.17	2068.96	2657.76	454.478	630.238	805.998	981.758	84	172.69
3	1	0.25	3	18	0.25	1	14177.2	0.175806	2.81289	67.5094	1398.85	0.0173466	0.277546	6.66111	664.71	0.00824283	0.131885	3.16525	283.212	906.017	1494.81	2083.61	2672.41	469.124	644.884	820.644	996.404	83	168.54
3	1	0.25	3	19	0.25	1	13450.6	0.166797	2.66874	64.0499	1316.63	0.0163271	0.261233	6.26959	645.95	0.00801019	0.128163	3.07591	269.353	892.159	1480.95	2069.75	2658.55	455.265	631.025	806.785	982.545	77	143.36
3	1	0.25	3	20	0.25	1	13218.8	0.163921	2.62274	62.9457	1348.3	0.0167198	0.267517	6.4204	703.97	0.00872968	0.139675	3.3522	281.663	904.468	1493.26	2082.06	2670.86	467.575	643.335	819.095	994.855	85	160.37
Baseline	5	1	7	1	0.5	1	13783.1	0.17092	2.73471	65.6331	987.72	0.0122484	0.195974	4.70337	481	0.00596471	0.0954353	2.29045	201.574	824.379	1413.17	2001.97	2590.77	387.486	563.246	739.006	914.766	6	353.45
Baseline	5	1	7	2	0.5	1	13782.2	0.170908	2.73453	65.6287	1079.11	0.0133817	0.214106	5.13856	444.48	0.00551184	0.0881894	2.11655	209.104	831.91	1420.71	2009.5	2598.3	395.016	570.776	746.536	922.296	14	331.36
Baseline	5	1	7	3	0.5	1	13719.8	0.170134	2.72214	65.3314	1109.77	0.0137619	0.22019	5.28455	564.36	0.00699843	0.111975	2.6874	229.765	852.57	1441.37	2030.16	2618.96	415.677	591.437	767.197	942.957	9	339.27
Baseline	5	1	7	4	0.5	1	13822.4	0.171407	2.74251	65.8202	1182.75	0.0146669	0.23467	5.63207	518.84	0.00643395	0.102943	2.47064	233.534	856.339	1445.14	2033.93	2622.73	419.446	595.206	770.966	946.726	16	317.02
Baseline	5	1	7	5	0.5	1	13802.4	0.171158	2.73854	65.7249	1281.7	0.0158939	0.254302	6.10326	487.83	0.0060494	0.0967905	2.32297	242.858	865.663	1454.46	2043.26	2632.05	428.77	604.53	780.29	956.05	11	366.92
Baseline	5	1	7	6	0.5	1	13509	0.16752	2.68032	64.3277	1021.79	0.0126708	0.202734	4.86561	366.71	0.00454744	0.072759	1.74622	190.564	813.369	1402.17	1990.96	2579.76	376.476	552.236	727.996	903.756	8	284.27
Baseline	5	1	7	7	0.5	1	13718.5	0.170118	2.72188	65.3252	1120.27	0.0138921	0.222273	5.33455	421.96	0.00523257	0.0837212	2.00931	211.663	834.468	1423.26	2012.06	2600.86	397.575	573.335	749.095	924.855	9	313.51
Baseline	5	1	7	8	0.5	1	13853.5	0.171792	2.74867	65.968	1044.77	0.0129558	0.207293	4.97503	756.31	0.00937873	0.15006	3.60143	247.188	869.994	1458.79	2047.59	2636.38	433.1	608.86	784.62	960.38	18	466.68
Baseline	5	1	7	9	0.5	1	13869.3	0.171989	2.75182	66.0436	1109.63	0.0137601	0.220162	5.28389	325.05	0.00403083	0.0644932	1.54784	196.902	819.707	1408.5	1997.3	2586.1	382.814	558.574	734.334	910.094	11	245.92
Baseline	5	1	7	10	0.5	1	13381.5	0.165939	2.65503	63.7207	1004.24	0.0124532	0.199251	4.78204	442.22	0.00548381	0.087741	2.10578	198.519	821.324	1410.12	1998.92	2587.71	384.431	560.191	735.951	911.711	8	350.62
Baseline	5	1	7	11	0.5	1	13680.6	0.169649	2.71438	65.1451	1214.8	0.0150643	0.241029	5.78469	406.55	0.00504148	0.0806637	1.93593	222.521	845.327	1434.12	2022.92	2611.71	408.433	584.193	759.953	935.713	8	297.85
Baseline	5	1	7	12	0.5	1	13596.7	0.168608	2.69773	64.7455	944.47	0.011712	0.187393	4.49742	358.92	0.00445084	0.0712134	1.70912	178.883	801.688	1390.48	1979.28	2568.08	364.795	540.555	716.315	892.075	7	310.05
Baseline	5	1	7	13	0.5	1	13869.1	0.171986	2.75178	66.0428	1042.32	0.0129254	0.206807	4.96337	419.55	0.00520269	0.083243	1.99783	200.634	823.439	1412.23	2001.03	2589.83	386.546	562.306	738.066	913.826	8	339.85
Baseline	5	1	7	14	0.5	1	13581.7	0.168422	2.69474	64.6739	1121.38	0.0139058	0.222493	5.33984	419.52	0.00520232	0.0832371	1.99769	211.48	834.285	1423.08	2011.88	2600.67	397.392	573.152	748.912	924.672	8	318.28
Baseline	5	1	7	15	0.5	1	13906.2	0.172445	2.75913	66.219	1050.52	0.0130271	0.208434	5.00241	490.97	0.00608834	0.0974135	2.33792	211.561	834.366	1423.16	2011.96	2600.75	397.473	573.233	748.993	924.753	7	334.84
Baseline	5	1	7	16	0.5	1	13804.5	0.171184	2.73895	65.7347	1116.42	0.0138443	0.221509	5.31622	573.67	0.00711388	0.113822	2.73173	231.956	854.761	1443.56	2032.35	2621.15	417.868	593.628	769.388	945.148	13	365.39
Baseline	5	1	7	17	0.5	1	13691.5	0.169783	2.71654	65.1969	1063.63	0.0131897	0.211035	5.06484	527.66	0.00654332	0.104693	2.51264	218.396	841.201	1430	2018.79	2607.59	404.308	580.068	755.828	931.588	6	400.09
Baseline	5	1	7	18	0.5	1	14132.8	0.175255	2.80408	67.298	1262.03	0.01565	0.2504	6.00959	554.24	0.00687293	0.109967	2.63921	249.273	872.078	1460.87	2049.67	2638.47	435.185	610.945	786.705	962.465	10	299.63
Baseline	5	1	7	19	0.5	1	13029.4	0.161573	2.58517	62.044	1383.54	0.0171568	0.274509	6.5882	556.91	0.00690604	0.110497	2.65192	266.316	889.121	1477.92	2066.71	2655.51	452.228	627.988	803.748	979.508	11	338.87
Baseline	5	1	7	20	0.5	1	13954.6	0.173046	2.76873	66.4496	1353.25	0.0167812	0.268499	6.44397	467.97	0.00580313	0.09285	2.2284	249.952	872.758	1461.55	2050.35	2639.15	435.864	611.624	787.384	963.144	13	305.17
2	10	9	8	1	0.5	1	11536.1	0.143055	2.28887	54.9329	1376.23	0.0170661	0.273058	6.55339	410.35	0.0050886	0.0814176	1.95402	245.198	868.003	1456.8	2045.6	2634.39	431.11	606.87	782.63	958.39	2	2183.64
2	10	9	8	2	0.5	1	10816	0.134125	2.14601	51.5042	954.55	0.011837	0.189392	4.54542	486.35	0.00603105	0.0964968	2.31592	197.756	820.561	1409.36	1998.15	2586.95	383.668	559.428	735.188	910.948	1	2391.86
2	10	9	8	3	0.5	1	11024.5	0.136711	2.18737	52.4969	1017.56	0.0126184	0.201894	4.84546	493.97	0.00612554	0.0980087	2.35221	207.449	830.254	1419.05	2007.85	2596.64	393.361	569.121	744.881	920.641	1	2532.26
2	10	9	8	4	0.5	1	10821.5	0.134194	2.1471	51.5304	955.1	0.0118439	0.189502	4.54804	525.07	0.0065112	0.104179	2.5003	203.145	825.95	1414.75	2003.54	2592.34	389.057	564.817	740.577	916.337	6	2520.96
2	10	9	8	5	0.5	1	10956.6	0.135869	2.17391	52.1737	919.41	0.0114013	0.18242	4.37809	489.76	0.00607334	0.0971734	2.33216	193.401	816.206	1405	1993.8	2582.59	379.313	555.073	730.833	906.593	3	2650.4
2	10	9	8	6	0.5	1	10924.1	0.135465	2.16745	52.0187	953.55	0.0118246	0.189194	4.54066	478.32	0.00593147	0.0949036	2.27769	196.516	819.321	1408.12	1996.91	2585.71	382.428	558.188	733.948	909.708	4	2324.6
2	10	9	8	7	0.5	1	11013.9	0.13658	2.18528	52.4467	942.58	0.0116886	0.187018	4.48842	524.36	0.0065024	0.104038	2.49692	201.329	824.135	1412.93	2001.73	2590.52	387.241	563.001	738.761	914.521	3	2303.82
2	10	9	8	8	0.5	1	10723.9	0.132983	2.12773	51.0655	847.41	0.0105084	0.168135	4.03524	504.87	0.00626071	0.100171	2.40411	185.593	808.398	1397.19	1985.99	2574.79	371.505	547.265	723.025	898.785	2	2489.09
2	10	9	8	9	0.5	1	10236.1	0.126935	2.03096	48.743	994.65	0.0123343	0.197349	4.73637	589.9	0.00731514	0.117042	2.80901	217.471	840.276	1429.07	2017.87	2606.66	403.383	579.143	754.903	930.663	5	2646.4
2	10	9	8	10	0.5	1	10994	0.136332	2.18131	52.3515	762.97	0.00946132	0.151381	3.63315	425.06	0.00527102	0.0843363	2.02407	163.051	785.856	1374.65	1963.45	2552.24	348.963	524.723	700.483	876.243	2	2085.93
2	10	9	8	11	0.5	1	10691.6	0.132582	2.12132	50.9116	866.47	0.0107448	0.171917	4.126	489.14	0.00606565	0.0970504	2.32921	186.05	808.855	1397.65	1986.45	2575.24	371.962	547.722	723.482	899.242	3	2646.69
2	10	9	8	12	0.5	1	10690.5	0.132569	2.1211	50.9065	920.31	0.0114124	0.182599	4.38237	495.04	0.00613881	0.098221	2.3573	194.249	817.054	1405.85	1994.65	2583.44	380.161	555.921	731.681	907.441	6	2482.32
2	10	9	8	13	0.5	1	10596.2	0.1314	2.10239	50.4574	1005.33	0.0124667	0.199468	4.78723	574.66	0.00712615	0.114018	2.73644	216.845	839.65	1428.45	2017.24	2606.04	402.757	578.517	754.277	930.037	3	2677.34
2	10	9	8	14	0.5	1	10847.6	0.134517	2.15227	51.6544	1002.27	0.0124288	0.198861	4.77266	467.66	0.00579928	0.0927885	2.22692	201.74	824.545	1413.34	2002.14	2590.93	387.652	563.412	739.172	914.932	3	2474.7
2	10	9	8	15	0.5	1	11128.5	0.138001	2.20802	52.9924	970.95	0.0120404	0.192646	4.62351	498.9	0.00618668	0.0989869	2.37568	201.729	824.534	1413.33	2002.13	2590.92	387.641	563.401	739.161	914.921	7	2046.04
2	10	9	8	16	0.5	1	10817.1	0.134138	2.14622	51.5092	914.62	0.0113419	0.18147	4.35528	522.14	0.00647487	0.103598	2.48635	197.187	819.993	1408.79	1997.58	2586.38	383.099	558.859	734.619	910.379	2	2647.91
2	10	9	8	17	0.5	1	10918.3	0.135394	2.1663	51.9912	915.07	0.0113475	0.181559	4.35742	443.59	0.0055008	0.0880128	2.11231	186.469	809.274	1398.07	1986.87	2575.66	372.381	548.141	723.901	899.661	2	2319.3
2	10	9	8	18	0.5	1	11633.9	0.144267	2.30827	55.3986	1000.33	0.0124047	0.198476	4.76342	422.17	0.00523518	0.0837629	2.01031	195.23	818.035	1406.83	1995.63	2584.42	381.142	556.902	732.662	908.422	4	1787.25
2	10	9	8	19	0.5	1	10933.4	0.135582	2.1693	52.0633	935.91	0.0116059	0.185694	4.45666	406.02	0.00503491	0.0805585	1.9334	184.173	806.978	1395.77	1984.57	2573.37	370.085	545.845	721.605	897.365	3	2023.58
2	10	9	8	20	0.5	1	10754.4	0.133362	2.13379	51.2108	923.48	0.0114517	0.183228	4.39747	464.12	0.00575538	0.0920862	2.21007	190.44	813.246	1402.04	1990.84	2579.63	376.352	552.112	727.872	903.632	4	2463.75
3	1	0.25	9	1	0.5	1	14513.5	0.179976	2.87962	69.1109	1264.57	0.0156815	0.250904	6.02169	586.39	0.00727161	0.116346	2.7923	254.034	876.839	1465.64	2054.43	2643.23	439.946	615.706	791.466	967.226	77	141.7
3	1	0.25	9	2	0.5	1	13798.8	0.171114	2.73782	65.7077	1189.09	0.0147455	0.235928	5.66226	428.4	0.00531243	0.0849989	2.03997	221.992	844.797	1433.59	2022.39	2611.18	407.904	583.664	759.424	935.184	53	106.28
3	1	0.25	9	3	0.5	1	14125.6	0.175166	2.80266	67.2638	1175.79	0.0145805	0.233289	5.59893	432.99	0.00536935	0.0859096	2.06183	220.796	843.601	1432.4	2021.19	2609.99	406.708	582.468	758.228	933.988	49	99.63
3	1	0.25	9	4	0.5	1	13665	0.169454	2.71127	65.0705	1073.86	0.0133166	0.213065	5.11356	419.09	0.00519698	0.0831517	1.99564	204.899	827.704	1416.5	2005.3	2594.09	390.811	566.571	742.331	918.091	58	102.48
3	1	0.25	9	5	0.5	1	14002.4	0.173639	2.77823	66.6774	1120.19	0.0138911	0.222257	5.33417	477.75	0.00592441	0.0947905	2.27497	219.308	842.114	1430.91	2019.71	2608.5	405.22	580.98	756.74	932.5	53	115.59
3	1	0.25	9	6	0.5	1	14030.3	0.173985	2.78376	66.8103	1348.14	0.0167178	0.267485	6.41963	532	0.00659714	0.105554	2.5333	258.039	880.844	1469.64	2058.44	2647.23	443.951	619.711	795.471	971.231	68	121.36
3	1	0.25	9	7	0.5	1	13757.2	0.170599	2.72958	65.5099	1245.32	0.0154428	0.247084	5.93002	509.32	0.00631589	0.101054	2.4253	240.815	863.62	1452.42	2041.21	2630.01	426.727	602.487	778.247	954.007	62	120.25
3	1	0.25	9	8	0.5	1	13988.8	0.17347	2.77552	66.6124	1227.73	0.0152246	0.243594	5.84626	483.32	0.00599348	0.0958956	2.3015	234.832	857.637	1446.43	2035.23	2624.03	420.744	596.504	772.264	948.024	46	114.69
3	1	0.25	9	9	0.5	1	14027.2	0.173946	2.78313	66.7952	1010.35	0.012529	0.200464	4.81113	433.16	0.00537146	0.0859434	2.06264	198.114	820.919	1409.72	1998.51	2587.31	384.026	559.786	735.546	911.306	54	106.07
3	1	0.25	9	10	0.5	1	13686.7	0.169724	2.71558	65.174	1184.6	0.0146898	0.235037	5.64088	472.23	0.00585595	0.0936953	2.24869	227.391	850.196	1438.99	2027.79	2616.58	413.303	589.063	764.823	940.583	51	123.38
3	1	0.25	9	11	0.5	1	14231.7	0.176482	2.82371	67.7691	1358.41	0.0168452	0.269522	6.46854	489.9	0.00607507	0.0972012	2.33283	253.67	876.476	1465.27	2054.07	2642.86	439.582	615.342	791.102	966.862	50	126.47
3	1	0.25	9	12	0.5	1	13767	0.17072	2.73152	65.5566	1135.32	0.0140787	0.225259	5.40622	429.92	0.00533128	0.0853005	2.04721	214.821	837.626	1426.42	2015.22	2604.01	400.733	576.493	752.253	928.013	56	95
3	1	0.25	9	13	0.5	1	14064.3	0.174406	2.7905	66.972	1074.42	0.0133235	0.213176	5.11622	434.39	0.00538671	0.0861874	2.0685	207.076	829.881	1418.68	2007.47	2596.27	392.988	568.748	744.508	920.268	44	108.36
3	1	0.25	9	14	0.5	1	13912.2	0.17252	2.76032	66.2477	1098.04	0.0136164	0.217862	5.2287	417.15	0.00517293	0.0827668	1.9864	207.951	830.757	1419.55	2008.35	2597.14	393.863	569.623	745.383	921.143	60	105.68
3	1	0.25	9	15	0.5	1	14409.6	0.178689	2.85902	68.6164	1245.36	0.0154433	0.247092	5.93021	534.56	0.00662889	0.106062	2.54549	244.284	867.089	1455.89	2044.68	2633.48	430.196	605.956	781.716	957.476	50	123.26
3	1	0.25	9	16	0.5	1	14306	0.177404	2.83846	68.1231	1349.84	0.0167389	0.267822	6.42773	531.76	0.00659416	0.105507	2.53216	258.239	881.044	1469.84	2058.64	2647.43	444.151	619.911	795.671	971.431	55	125.65
3	1	0.25	9	17	0.5	1	14195	0.176027	2.81643	67.5943	1143.77	0.0141835	0.226936	5.44646	517.03	0.0064115	0.102584	2.46202	227.936	850.741	1439.54	2028.33	2617.13	413.848	589.608	765.368	941.128	58	125.46
3	1	0.25	9	18	0.5	1	14122.9	0.175133	2.80213	67.2511	1177.76	0.014605	0.23368	5.60831	494.42	0.00613112	0.098098	2.35435	229.498	852.303	1441.1	2029.89	2618.69	415.41	591.17	766.93	942.69	45	114.84
3	1	0.25	9	19	0.5	1	13788.8	0.17099	2.73585	65.6603	1078.93	0.0133794	0.214071	5.1377	455.82	0.00565246	0.0904394	2.17054	210.636	833.441	1422.24	2011.03	2599.83	396.548	572.308	748.068	923.828	56	116.44
3	1	0.25	9	20	0.5	1	13500.6	0.167416	2.67865	64.2876	1324.47	0.0164243	0.262788	6.30692	425.68	0.0052787	0.0844593	2.02702	240.198	863.004	1451.8	2040.6	2629.39	426.11	601.87	777.63	953.39	53	104.68
Baseline	5	1	13	1	1	1	14267.6	0.176928	2.83085	67.9403	1084.92	0.0134537	0.215259	5.16622	406.58	0.00504185	0.0806696	1.93607	204.7	827.505	1416.3	2005.1	2593.89	390.612	566.372	742.132	917.892	7	244.36
Baseline	5	1	13	2	1	1	14030	0.173981	2.7837	66.8089	1014.36	0.0125787	0.201259	4.83023	360.16	0.00446621	0.0714594	1.71503	188.645	811.451	1400.25	1989.04	2577.84	374.557	550.317	726.077	901.837	11	217.32
Baseline	5	1	13	3	1	1	13989.2	0.173475	2.7756	66.6144	947.21	0.011746	0.187936	4.51047	247.32	0.00306693	0.0490708	1.1777	163.943	786.748	1375.54	1964.34	2553.14	349.855	525.615	701.375	877.135	3	177.87
Baseline	5	1	13	4	1	1	14033.6	0.174026	2.78441	66.8259	928.95	0.0115196	0.184313	4.42352	263.62	0.00326906	0.0523049	1.25532	163.674	786.479	1375.27	1964.07	2552.87	349.586	525.346	701.106	876.866	5	195.25
Baseline	5	1	13	5	1	1	14008.5	0.173715	2.77943	66.7064	979.78	0.0121499	0.194398	4.66556	230.45	0.00285773	0.0457236	1.09737	166.097	788.903	1377.7	1966.49	2555.29	352.009	527.769	703.529	879.289	4	140.49
Baseline	5	1	13	6	1	1	14160.1	0.175595	2.80951	67.4284	1029.28	0.0127637	0.20422	4.90127	339.53	0.00421039	0.0673662	1.61679	187.862	810.667	1399.46	1988.26	2577.05	373.774	549.534	725.294	901.054	8	165.3
Baseline	5	1	13	7	1	1	13720.1	0.170138	2.72221	65.3331	1051.93	0.0130446	0.208714	5.00913	319.29	0.0039594	0.0633504	1.52041	188.192	810.998	1399.79	1988.59	2577.39	374.104	549.864	725.624	901.384	8	213.35
Baseline	5	1	13	8	1	1	14149.4	0.175462	2.80739	67.3775	950.2	0.0117831	0.188529	4.52471	219.65	0.0027238	0.0435808	1.04594	160.555	783.361	1372.16	1960.95	2549.75	346.467	522.227	697.987	873.747	4	165.76
Baseline	5	1	13	9	1	1	13965.6	0.173182	2.77091	66.5019	964.41	0.0119593	0.191349	4.59237	238.72	0.00296028	0.0473645	1.13675	165.123	787.928	1376.72	1965.52	2554.32	351.035	526.795	702.555	878.315	5	176.7
Baseline	5	1	13	10	1	1	13886.7	0.172204	2.75526	66.1263	1089.64	0.0135122	0.216196	5.1887	335.58	0.00416141	0.0665825	1.59798	195.604	818.409	1407.2	1996	2584.8	381.516	557.276	733.036	908.796	7	203.67
Baseline	5	1	13	11	1	1	14170.1	0.175718	2.81149	67.4759	1018.95	0.0126356	0.20217	4.85208	180.34	0.00223633	0.0357813	0.858751	164.596	787.401	1376.2	1964.99	2553.79	350.508	526.268	702.028	877.788	0	154.8
Baseline	5	1	13	12	1	1	13915.6	0.172562	2.761	66.2639	1036.47	0.0128529	0.205646	4.93551	304.32	0.00377376	0.0603802	1.44912	184.016	806.821	1395.62	1984.41	2573.21	369.928	545.688	721.448	897.208	4	211.76
Baseline	5	1	13	13	1	1	14161.7	0.175615	2.80983	67.436	1130.99	0.014025	0.2244	5.3856	319.19	0.00395816	0.0633306	1.51993	199.029	821.834	1410.63	1999.43	2588.22	384.941	560.701	736.461	912.221	11	203.01
Baseline	5	1	13	14	1	1	13957.1	0.173077	2.76924	66.4617	1047.62	0.0129912	0.207859	4.9886	233.59	0.00289667	0.0463466	1.11232	175.839	798.644	1387.44	1976.24	2565.03	361.751	537.511	713.271	889.031	4	167.18
Baseline	5	1	13	15	1	1	13965.4	0.173179	2.77087	66.5008	1040.35	0.012901	0.206416	4.95399	371.95	0.00461242	0.0737987	1.77117	193.83	816.636	1405.43	1994.23	2583.02	379.742	555.502	731.262	907.022	8	236.05
Baseline	5	1	13	16	1	1	13937.1	0.172829	2.76527	66.3665	1042.17	0.0129236	0.206777	4.96265	297.66	0.00369117	0.0590588	1.41741	183.884	806.689	1395.49	1984.28	2573.08	369.796	545.556	721.316	897.076	6	195.09
Baseline	5	1	13	17	1	1	14047.6	0.174199	2.78718	66.8923	1002.94	0.0124371	0.198994	4.77585	233.35	0.00289369	0.046299	1.11118	169.674	792.479	1381.28	1970.07	2558.87	355.586	531.346	707.106	882.866	5	187.81
Baseline	5	1	13	18	1	1	13847.3	0.171715	2.74745	65.9387	1076.55	0.0133499	0.213599	5.12637	293.56	0.00364033	0.0582453	1.39789	188.04	810.845	1399.64	1988.44	2577.23	373.952	549.712	725.472	901.232	8	194.33
Baseline	5	1	13	19	1	1	14065.4	0.17442	2.79073	66.9774	1106.12	0.0137166	0.219466	5.26717	569.01	0.00705609	0.112897	2.70954	229.902	852.708	1441.5	2030.3	2619.1	415.814	591.574	767.334	943.094	11	266.96
Baseline	5	1	13	20	1	1	13873.5	0.17204	2.75264	66.0634	996.5	0.0123572	0.197716	4.74518	290.76	0.00360561	0.0576898	1.38455	176.669	799.475	1388.27	1977.07	2565.86	362.581	538.341	714.101	889.861	8	188.01
2	10	9	14	1	1	1	11897.3	0.147534	2.36054	56.653	1087.92	0.0134909	0.215854	5.18051	375.65	0.0046583	0.0745328	1.78879	200.867	823.672	1412.47	2001.26	2590.06	386.779	562.539	738.299	914.059	4	1683.95
2	10	9	14	2	1	1	12085.4	0.149866	2.39786	57.5487	1009.95	0.012524	0.200384	4.80923	306.22	0.00379732	0.0607572	1.45817	180.637	803.442	1392.24	1981.03	2569.83	366.549	542.309	718.069	893.829	2	1294.64
2	10	9	14	3	1	1	11397.9	0.141342	2.26147	54.2752	908.78	0.0112695	0.180311	4.32747	381.69	0.0047332	0.0757312	1.81755	177.11	799.915	1388.71	1977.51	2566.3	363.022	538.782	714.542	890.302	2	1730.46
2	10	9	14	4	1	1	11766.5	0.145912	2.3346	56.0303	852.34	0.0105696	0.169113	4.05871	392.26	0.00486427	0.0778284	1.86788	170.815	793.62	1382.42	1971.21	2560.01	356.727	532.487	708.247	884.007	2	1584.43
2	10	9	14	5	1	1	12686.5	0.15732	2.51712	60.411	880.98	0.0109247	0.174795	4.19509	268.45	0.00332895	0.0532632	1.27832	157.753	780.558	1369.35	1958.15	2546.95	343.665	519.425	695.185	870.945	2	1073.8
2	10	9	14	6	1	1	12105	0.15011	2.40177	57.6424	969.25	0.0120193	0.192309	4.61542	286.74	0.00355576	0.0568922	1.36541	172.378	795.183	1383.98	1972.77	2561.57	358.29	534.05	709.81	885.57	2	1271.3
2	10	9	14	7	1	1	12171.4	0.150933	2.41492	57.9582	874.12	0.0108396	0.173434	4.16242	285.94	0.00354584	0.0567334	1.3616	159.212	782.017	1370.81	1959.61	2548.41	345.124	520.884	696.644	872.404	2	1216.65
2	10	9	14	8	1	1	11992.9	0.14872	2.37952	57.1085	986.07	0.0122279	0.195646	4.69551	729.44	0.00904552	0.144728	3.47348	235.444	858.25	1447.05	2035.84	2624.64	421.356	597.116	772.876	948.636	6	2059.44
2	10	9	14	9	1	1	12113.3	0.150213	2.4034	57.6816	1193.21	0.0147966	0.236745	5.68188	345.16	0.0042802	0.0684833	1.6436	211.133	833.938	1422.73	2011.53	2600.33	397.045	572.805	748.565	924.325	5	1564.29
2	10	9	14	10	1	1	11989.6	0.148679	2.37886	57.0927	959.34	0.0118964	0.190343	4.56823	354.16	0.00439181	0.070269	1.68646	180.271	803.076	1391.87	1980.67	2569.46	366.183	541.943	717.703	893.463	1	1275.37
2	10	9	14	11	1	1	12449.4	0.15438	2.47008	59.2819	875.94	0.0108622	0.173795	4.17109	323.29	0.004009	0.064144	1.53946	164.588	787.393	1376.19	1964.98	2553.78	350.5	526.26	702.02	877.78	4	1127.98
2	10	9	14	12	1	1	12332.5	0.15293	2.44688	58.7252	940.81	0.0116666	0.186666	4.47999	333.32	0.00413338	0.0661341	1.58722	174.867	797.673	1386.47	1975.26	2564.06	360.779	536.539	712.299	888.059	4	1320.41
2	10	9	14	13	1	1	11629.8	0.144217	2.30748	55.3794	912.77	0.0113189	0.181103	4.34647	373.43	0.00463077	0.0740923	1.77822	176.524	799.329	1388.13	1976.92	2565.72	362.436	538.196	713.956	889.716	5	1768.58
2	10	9	14	14	1	1	11973.9	0.148485	2.37575	57.0181	967.18	0.0119937	0.191898	4.60556	329.23	0.00408266	0.0653226	1.56774	177.925	800.73	1389.53	1978.32	2567.12	363.837	539.597	715.357	891.117	3	1316.35
2	10	9	14	15	1	1	12047.2	0.149393	2.39029	57.367	924.51	0.0114645	0.183432	4.40237	346.12	0.00429211	0.0686738	1.64817	174.387	797.192	1385.99	1974.78	2563.58	360.299	536.059	711.819	887.579	1	1523.71
2	10	9	14	16	1	1	12403.8	0.153815	2.46104	59.0649	935.92	0.011606	0.185696	4.45671	289.42	0.00358899	0.0574239	1.37817	168.171	790.976	1379.77	1968.57	2557.36	354.083	529.843	705.603	881.363	0	1095.82
2	10	9	14	17	1	1	11528.1	0.142956	2.2873	54.8951	810.8	0.0100544	0.160871	3.8609	328.61	0.00407497	0.0651996	1.56479	156.378	779.183	1367.98	1956.77	2545.57	342.29	518.05	693.81	869.57	1	1596.37
2	10	9	14	18	1	1	11798.3	0.146307	2.34091	56.1818	933.88	0.0115807	0.185291	4.44699	380.06	0.00471299	0.0754078	1.80979	180.331	803.136	1391.93	1980.73	2569.52	366.243	542.003	717.763	893.523	5	1508.69
2	10	9	14	19	1	1	11976.4	0.148515	2.37624	57.0299	888.27	0.0110151	0.176242	4.2298	374.5	0.00464404	0.0743046	1.78331	173.308	796.113	1384.91	1973.71	2562.5	359.22	534.98	710.74	886.5	3	1511.12
2	10	9	14	20	1	1	11596.7	0.143807	2.3009	55.2217	1074.42	0.0133235	0.213176	5.11622	420.17	0.00521038	0.083366	2.00078	205.124	827.929	1416.73	2005.52	2594.32	391.036	566.796	742.556	918.316	1	1833.71
3	1	0.25	15	1	1	1	14329.4	0.177694	2.8431	68.2345	1196.86	0.0148418	0.237469	5.69926	277.52	0.00344143	0.0550628	1.32151	202.351	825.156	1413.95	2002.75	2591.54	388.263	564.023	739.783	915.543	35	58.94
3	1	0.25	15	2	1	1	14177.5	0.17581	2.81296	67.5109	1162.86	0.0144202	0.230723	5.53736	242.94	0.00301261	0.0482018	1.15684	192.938	815.744	1404.54	1993.34	2582.13	378.85	554.61	730.37	906.13	26	57.78
3	1	0.25	15	3	1	1	14340.1	0.177826	2.84522	68.2853	955.54	0.0118493	0.189589	4.55013	264.45	0.00327935	0.0524696	1.25927	167.437	790.242	1379.04	1967.83	2556.63	353.349	529.109	704.869	880.629	33	61.39
3	1	0.25	15	4	1	1	14453.4	0.179232	2.86771	68.825	1202.4	0.0149105	0.238568	5.72564	240.79	0.00298595	0.0477752	1.1466	198.07	820.875	1409.67	1998.47	2587.26	383.982	559.742	735.502	911.262	30	51
3	1	0.25	15	5	1	1	14221.9	0.176361	2.82177	67.7226	1105.34	0.0137069	0.219311	5.26346	278.69	0.00345593	0.0552949	1.32708	189.951	812.756	1401.55	1990.35	2579.14	375.863	551.623	727.383	903.143	32	61.1
3	1	0.25	15	6	1	1	14176.2	0.175794	2.8127	67.5048	1131.58	0.0140323	0.224517	5.38841	311.88	0.00386751	0.0618802	1.48512	198.107	820.912	1409.71	1998.5	2587.3	384.019	559.779	735.539	911.299	40	61.42
3	1	0.25	15	7	1	1	14184.7	0.1759	2.8144	67.5455	1028.78	0.0127575	0.20412	4.89889	259.07	0.00321263	0.0514021	1.23365	176.75	799.556	1388.35	1977.15	2565.94	362.662	538.422	714.182	889.942	34	64.82
3	1	0.25	15	8	1	1	14241.2	0.1766	2.82559	67.8143	1065.79	0.0132165	0.211464	5.07513	281.84	0.003495	0.0559199	1.34208	184.955	807.76	1396.56	1985.35	2574.15	370.867	546.627	722.387	898.147	27	68.91
3	1	0.25	15	9	1	1	14037.1	0.17407	2.78511	66.8427	1002.54	0.0124321	0.198914	4.77394	268.45	0.00332895	0.0532632	1.27832	174.436	797.242	1386.04	1974.83	2563.63	360.348	536.108	711.868	887.628	29	66.98
3	1	0.25	15	10	1	1	14289.9	0.177204	2.83526	68.0463	1079.51	0.0133866	0.214186	5.14046	280.28	0.00347565	0.0556104	1.33465	186.624	809.429	1398.22	1987.02	2575.82	372.536	548.296	724.056	899.816	35	63.45
3	1	0.25	15	11	1	1	14200.4	0.176094	2.8175	67.62	1114.99	0.0138266	0.221225	5.30941	291.01	0.00360871	0.0577394	1.38574	192.966	815.771	1404.57	1993.36	2582.16	378.878	554.638	730.398	906.158	29	75.74
3	1	0.25	15	12	1	1	14231.9	0.176485	2.82375	67.7701	1135.42	0.0140799	0.225279	5.40669	320.05	0.00396882	0.0635012	1.52403	199.755	822.56	1411.36	2000.15	2588.95	385.667	561.427	737.187	912.947	40	71.39
3	1	0.25	15	13	1	1	14063.9	0.174401	2.79041	66.9699	993.2	0.0123163	0.197061	4.72947	251.07	0.00311343	0.0498149	1.19556	170.769	793.574	1382.37	1971.17	2559.96	356.681	532.441	708.201	883.961	33	53.79
3	1	0.25	15	14	1	1	13979.4	0.173353	2.77365	66.5676	1066.33	0.0132232	0.211571	5.0777	332.15	0.00411887	0.065902	1.58165	191.934	814.739	1403.53	1992.33	2581.13	377.846	553.606	729.366	905.126	36	79.39
3	1	0.25	15	15	1	1	13946.5	0.172945	2.76712	66.411	1134.92	0.0140737	0.22518	5.40431	291.59	0.0036159	0.0578544	1.38851	195.781	818.586	1407.38	1996.18	2584.97	381.693	557.453	733.213	908.973	40	58.22
3	1	0.25	15	16	1	1	13954.2	0.173041	2.76866	66.4479	1103.61	0.0136855	0.218968	5.25522	247.18	0.00306519	0.049043	1.17703	185.388	808.194	1396.99	1985.79	2574.58	371.3	547.06	722.82	898.58	29	59.66
3	1	0.25	15	17	1	1	14214.3	0.176267	2.82027	67.6864	1006.58	0.0124822	0.199716	4.79318	212.51	0.00263526	0.0421642	1.01194	167.313	790.119	1378.91	1967.71	2556.51	353.225	528.985	704.745	880.505	27	51.22
3	1	0.25	15	18	1	1	14539.8	0.180302	2.88484	69.2361	1401.18	0.0173755	0.278008	6.6722	310.81	0.00385424	0.0616679	1.48003	234.961	857.766	1446.56	2035.36	2624.15	420.873	596.633	772.393	948.153	32	66.75
3	1	0.25	15	19	1	1	14249.7	0.176706	2.82729	67.8549	1001.17	0.0124151	0.198642	4.76742	272.42	0.00337818	0.0540509	1.29722	174.793	797.598	1386.39	1975.19	2563.99	360.705	536.465	712.225	887.985	28	60.29
3	1	0.25	15	20	1	1	14069.1	0.174466	2.79145	66.9948	1006.34	0.0124793	0.199668	4.79204	319.38	0.00396052	0.0633683	1.52084	181.948	804.753	1393.55	1982.34	2571.14	367.86	543.62	719.38	895.14	30	79.39
Baseline	5	1	19	1	3	1	14104.9	0.17491	2.79856	67.1655	899.64	0.0111561	0.178498	4.28395	123.91	0.00153656	0.024585	0.59004	140.477	763.282	1352.08	1940.87	2529.67	326.389	502.149	677.909	853.669	2	69.74
Baseline	5	1	19	2	3	1	14252.7	0.176743	2.82789	67.8693	1022.55	0.0126803	0.202884	4.86923	161.75	0.0020058	0.0320929	0.770229	162.539	785.344	1374.14	1962.94	2551.73	348.451	524.211	699.971	875.731	3	94.73
Baseline	5	1	19	3	3	1	14363.6	0.178118	2.84989	68.3973	960.05	0.0119052	0.190484	4.57161	250.45	0.00310574	0.0496918	1.1926	166.134	788.94	1377.74	1966.53	2555.33	352.046	527.806	703.566	879.326	5	105.19
Baseline	5	1	19	4	3	1	14305.5	0.177397	2.83836	68.1206	1024.24	0.0127012	0.20322	4.87727	120.74	0.00149725	0.0239561	0.574945	157.142	779.947	1368.74	1957.54	2546.34	343.054	518.814	694.574	870.334	1	62.24
Baseline	5	1	19	5	3	1	14185.2	0.175906	2.81449	67.5479	1005.08	0.0124636	0.199418	4.78604	130.94	0.00162374	0.0259798	0.623516	155.912	778.718	1367.51	1956.31	2545.11	341.824	517.584	693.344	869.104	3	61.21
Baseline	5	1	19	6	3	1	13969.5	0.173231	2.77169	66.5207	941.91	0.0116803	0.186885	4.48523	77.5	0.00096105	0.0153768	0.369043	139.908	762.714	1351.51	1940.31	2529.1	325.82	501.58	677.34	853.1	1	77.9
Baseline	5	1	19	7	3	1	14149.7	0.175466	2.80745	67.3788	780.97	0.00968453	0.154952	3.71886	32.9	0.000407981	0.0065277	0.156665	111.699	734.504	1323.3	1912.1	2500.89	297.611	473.371	649.131	824.891	1	24.61
Baseline	5	1	19	8	3	1	14066.6	0.174435	2.79096	66.983	983.43	0.0121952	0.195123	4.68294	124.95	0.00154946	0.0247914	0.594993	152.119	774.924	1363.72	1952.52	2541.31	338.031	513.791	689.551	865.311	5	70.58
Baseline	5	1	19	9	3	1	14277.4	0.177049	2.83279	67.987	1218.13	0.0151056	0.241689	5.80055	154.71	0.0019185	0.030696	0.736705	188.415	811.22	1400.02	1988.81	2577.61	374.327	550.087	725.847	901.607	5	90.7
Baseline	5	1	19	10	3	1	14195.8	0.176037	2.81659	67.5982	930.1	0.0115338	0.184541	4.42899	139.4	0.00172865	0.0276584	0.663801	146.783	769.588	1358.38	1947.18	2535.98	332.695	508.455	684.215	859.975	4	61.68
Baseline	5	1	19	11	3	1	14430.3	0.178945	2.86312	68.7148	1009.11	0.0125136	0.200218	4.80523	114.74	0.00142285	0.0227656	0.546374	154.242	777.047	1365.84	1954.64	2543.44	340.154	515.914	691.674	867.434	2	85.65
Baseline	5	1	19	12	3	1	14045.5	0.174173	2.78677	66.8824	815.7	0.0101152	0.161843	3.88424	100.43	0.0012454	0.0199263	0.478232	125.734	748.539	1337.34	1926.13	2514.93	311.646	487.406	663.166	838.926	1	67.33
Baseline	5	1	19	13	3	1	14134.1	0.175272	2.80435	67.3045	910.25	0.0112877	0.180603	4.33447	90.77	0.00112561	0.0180097	0.432233	137.384	760.19	1348.99	1937.78	2526.58	323.296	499.056	674.816	850.576	2	67.66
Baseline	5	1	19	14	3	1	14371.6	0.178217	2.85147	68.4353	988.65	0.0122599	0.196158	4.7078	154.27	0.00191305	0.0306087	0.73461	156.859	779.665	1368.46	1957.26	2546.05	342.771	518.531	694.291	870.051	4	62.33
Baseline	5	1	19	15	3	1	14252.5	0.176739	2.82783	67.868	984.67	0.0122105	0.195369	4.68885	137.3	0.00170261	0.0272417	0.653801	153.984	776.789	1365.59	1954.38	2543.18	339.896	515.656	691.416	867.176	4	75.07
Baseline	5	1	19	16	3	1	14458.5	0.179295	2.86872	68.8494	1004.84	0.0124607	0.199371	4.78489	93.25	0.00115636	0.0185018	0.444042	150.707	773.512	1362.31	1951.1	2539.9	336.619	512.379	688.139	863.899	3	65.11
Baseline	5	1	19	17	3	1	14013.4	0.173775	2.7804	66.7296	974.75	0.0120875	0.1934	4.64161	186.75	0.00231582	0.0370531	0.889275	159.409	782.215	1371.01	1959.81	2548.6	345.321	521.081	696.841	872.601	4	109.56
Baseline	5	1	19	18	3	1	14435.7	0.179011	2.86418	68.7404	996.27	0.0123544	0.19767	4.74408	180.27	0.00223546	0.0357674	0.858418	161.474	784.279	1373.07	1961.87	2550.67	347.386	523.146	698.906	874.666	6	76.18
Baseline	5	1	19	19	3	1	14175.7	0.175787	2.8126	67.5024	891.43	0.0110543	0.176869	4.24485	94.91	0.00117694	0.0188311	0.451947	135.37	758.175	1346.97	1935.77	2524.56	321.282	497.042	672.802	848.562	3	62.27
Baseline	5	1	19	20	3	1	14207.3	0.176179	2.81887	67.6528	991.98	0.0123012	0.196819	4.72366	131.71	0.00163329	0.0261326	0.627183	154.22	777.025	1365.82	1954.62	2543.41	340.132	515.892	691.652	867.412	4	64.25
2	10	9	20	1	3	1	13675	0.169579	2.71326	65.1183	987.07	0.0122403	0.195845	4.70028	109.98	0.00136382	0.0218212	0.523708	150.564	773.369	1362.17	1950.96	2539.76	336.476	512.236	687.996	863.756	1	350.02
2	10	9	20	2	3	1	12951.3	0.160604	2.56967	61.6721	817.07	0.0101322	0.162115	3.89076	183.24	0.00227229	0.0363567	0.872561	137.287	760.092	1348.89	1937.68	2526.48	323.199	498.959	674.719	850.479	1	725.49
2	10	9	20	3	3	1	13577.9	0.168375	2.694	64.6559	874.53	0.0108447	0.173516	4.16438	116.98	0.00145063	0.02321	0.557041	136.079	758.884	1347.68	1936.48	2525.27	321.991	497.751	673.511	849.271	2	398.56
2	10	9	20	4	3	1	13425.5	0.166485	2.66376	63.9304	878.85	0.0108983	0.174373	4.18495	200.31	0.00248397	0.0397436	0.953845	148.109	770.914	1359.71	1948.51	2537.3	334.021	509.781	685.541	861.301	1	492.99
2	10	9	20	5	3	1	13452	0.166813	2.66901	64.0563	935.6	0.011602	0.185633	4.45518	155.85	0.00193264	0.0309222	0.742134	149.796	772.601	1361.4	1950.19	2538.99	335.708	511.468	687.228	862.988	0	501.25
2	10	9	20	6	3	1	13766.2	0.17071	2.73135	65.5525	1013	0.0125618	0.20099	4.82375	249.21	0.00309036	0.0494458	1.1867	173.231	796.037	1384.83	1973.63	2562.42	359.143	534.903	710.663	886.423	1	565.3
2	10	9	20	7	3	1	13431.9	0.166564	2.66503	63.9607	879.44	0.0109056	0.17449	4.18776	150.51	0.00186642	0.0298627	0.716705	141.355	764.16	1352.96	1941.75	2530.55	327.267	503.027	678.787	854.547	3	468.61
2	10	9	20	8	3	1	13430.6	0.166548	2.66477	63.9546	854.47	0.010596	0.169536	4.06885	119.95	0.00148746	0.0237993	0.571183	133.734	756.539	1345.33	1934.13	2522.93	319.646	495.406	671.166	846.926	0	454.89
2	10	9	20	9	3	1	13404.6	0.166226	2.65962	63.8308	827.41	0.0102604	0.164167	3.94	101.25	0.00125556	0.020089	0.482137	127.453	750.259	1339.05	1927.85	2516.65	313.365	489.125	664.885	840.645	0	394.06
2	10	9	20	10	3	1	13235.9	0.164133	2.62613	63.0272	952.44	0.0118109	0.188974	4.53537	272.66	0.00338116	0.0540985	1.29836	168.138	790.943	1379.74	1968.54	2557.33	354.05	529.81	705.57	881.33	2	713.95
2	10	9	20	11	3	1	13358.2	0.16565	2.6504	63.6095	854.26	0.0105934	0.169494	4.06785	241.11	0.00298992	0.0478387	1.14813	150.334	773.139	1361.93	1950.73	2539.53	336.246	512.006	687.766	863.526	1	506.88
2	10	9	20	12	3	1	13371	0.165809	2.65294	63.6705	885.88	0.0109855	0.175768	4.21842	155.92	0.00193351	0.0309361	0.742467	142.981	765.787	1354.58	1943.38	2532.17	328.893	504.653	680.413	856.173	3	579.9
2	10	9	20	13	3	1	13105.5	0.162516	2.60026	62.4062	773.85	0.00959624	0.15354	3.68495	247.79	0.00307275	0.0491641	1.17994	140.214	763.02	1351.82	1940.61	2529.41	326.126	501.886	677.646	853.406	0	571.61
2	10	9	20	14	3	1	13339.9	0.165423	2.64677	63.5225	851.5	0.0105591	0.168946	4.05471	155.27	0.00192545	0.0308072	0.739372	138.174	760.979	1349.77	1938.57	2527.37	324.086	499.846	675.606	851.366	1	496.18
2	10	9	20	15	3	1	13473.4	0.167079	2.67326	64.1582	1011.92	0.0125485	0.200775	4.81861	302.94	0.00375665	0.0601064	1.44255	180.457	803.262	1392.06	1980.85	2569.65	366.369	542.129	717.889	893.649	1	713.11
2	10	9	20	16	3	1	13603.8	0.168695	2.69913	64.7791	983.17	0.0121919	0.195071	4.6817	211.58	0.00262373	0.0419796	1.00751	163.973	786.778	1375.57	1964.37	2553.17	349.885	525.645	701.405	877.165	2	506.93
2	10	9	20	17	3	1	13637.1	0.169109	2.70575	64.938	995.6	0.0123461	0.197537	4.74089	104.84	0.00130008	0.0208013	0.499232	151.029	773.835	1362.63	1951.43	2540.22	336.941	512.701	688.461	864.221	0	398.91
2	10	9	20	18	3	1	13319.1	0.165166	2.64265	63.4236	841.33	0.010433	0.166928	4.00628	223.72	0.00277427	0.0443883	1.06532	146.172	768.977	1357.77	1946.57	2535.37	332.084	507.844	683.604	859.364	1	630.66
2	10	9	20	19	3	1	13356.5	0.165629	2.65006	63.6014	832.83	0.0103276	0.165242	3.96581	117.44	0.00145633	0.0233013	0.559231	130.419	753.225	1342.02	1930.82	2519.61	316.331	492.091	667.851	843.611	1	422.72
2	10	9	20	20	3	1	13406.3	0.166246	2.65994	63.8386	793.21	0.00983631	0.157381	3.77714	143.64	0.00178123	0.0284996	0.683992	128.578	751.383	1340.18	1928.97	2517.77	314.49	490.25	666.01	841.77	1	510.36
3	1	0.25	21	1	3	1	14395.9	0.178519	2.8563	68.5512	938.9	0.011643	0.186287	4.4709	50.04	0.000620528	0.00992845	0.238283	135.727	758.532	1347.33	1936.12	2524.92	321.639	497.399	673.159	848.919	5	11.03
3	1	0.25	21	2	3	1	14350	0.177949	2.84718	68.3323	1045.75	0.012968	0.207488	4.9797	107.88	0.00133778	0.0214045	0.513708	158.329	781.135	1369.93	1958.73	2547.52	344.241	520.001	695.761	871.521	12	23.13
3	1	0.25	21	3	3	1	14398.2	0.178547	2.85675	68.5619	884.6	0.0109696	0.175514	4.21233	84.43	0.00104699	0.0167518	0.402043	132.994	755.799	1344.6	1933.39	2522.19	318.906	494.666	670.426	846.186	7	20.9
3	1	0.25	21	4	3	1	14123.5	0.17514	2.80225	67.2539	890.14	0.0110383	0.176613	4.23871	68.87	0.000854032	0.0136645	0.327948	131.619	754.424	1343.22	1932.02	2520.81	317.531	493.291	669.051	844.811	12	13.68
3	1	0.25	21	5	3	1	14568.3	0.180656	2.8905	69.3719	1190.82	0.0147669	0.236271	5.6705	91.25	0.00113156	0.0181049	0.434518	175.957	798.762	1387.56	1976.35	2565.15	361.869	537.629	713.389	889.149	10	20.37
3	1	0.25	21	6	3	1	14264.5	0.176888	2.83021	67.9251	927.34	0.0114996	0.183994	4.41585	171.37	0.0021251	0.0340016	0.816037	150.792	773.597	1362.39	1951.19	2539.99	336.704	512.464	688.224	863.984	18	45.76
3	1	0.25	21	7	3	1	14254	0.176759	2.82814	67.8754	951.07	0.0117939	0.188702	4.52885	111.36	0.00138094	0.022095	0.530279	145.813	768.618	1357.41	1946.21	2535.01	331.725	507.485	683.245	859.005	14	23.88
3	1	0.25	21	8	3	1	14214.1	0.176264	2.82023	67.6854	910.81	0.0112946	0.180714	4.33714	115.25	0.00142917	0.0228668	0.548803	140.821	763.626	1352.42	1941.22	2530.01	326.733	502.493	678.253	854.013	13	27.98
3	1	0.25	21	9	3	1	14371.8	0.178219	2.8515	68.4361	990.18	0.0122789	0.196462	4.71508	74.63	0.00092546	0.0148074	0.355377	146.139	768.945	1357.74	1946.54	2535.33	332.051	507.811	683.571	859.331	9	14.84
3	1	0.25	21	10	3	1	14375.4	0.178264	2.85222	68.4532	985.01	0.0122148	0.195436	4.69047	61.94	0.000768096	0.0122895	0.294949	143.688	766.493	1355.29	1944.09	2532.88	329.6	505.36	681.12	856.88	5	15.59
3	1	0.25	21	11	3	1	14062.6	0.174385	2.79016	66.9639	929.18	0.0115224	0.184359	4.42461	97.5	0.00120906	0.019345	0.46428	140.906	763.711	1352.51	1941.3	2530.1	326.818	502.578	678.338	854.098	12	22.85
3	1	0.25	21	12	3	1	14466.9	0.179398	2.87037	68.889	1110.69	0.0137733	0.220372	5.28893	244.07	0.00302662	0.048426	1.16222	185.933	808.739	1397.53	1986.33	2575.13	371.845	547.605	723.365	899.125	25	45.59
3	1	0.25	21	13	3	1	14324.8	0.177637	2.84219	68.2126	941.77	0.0116786	0.186857	4.48456	117.43	0.00145621	0.0232993	0.559184	145.369	768.175	1356.97	1945.77	2534.56	331.281	507.041	682.801	858.561	12	23.77
3	1	0.25	21	14	3	1	14380.4	0.178326	2.85322	68.4772	925.07	0.0114715	0.183543	4.40504	90.4	0.00112102	0.0179363	0.430471	139.368	762.173	1350.97	1939.76	2528.56	325.28	501.04	676.8	852.56	8	18.28
3	1	0.25	21	15	3	1	14354.1	0.178001	2.84801	68.3522	949.63	0.011776	0.188416	4.52199	64.46	0.000799345	0.0127895	0.306949	139.178	761.983	1350.78	1939.58	2528.37	325.09	500.85	676.61	852.37	7	16.64
3	1	0.25	21	16	3	1	14443.3	0.179107	2.86571	68.777	1042.78	0.0129311	0.206898	4.96556	189.07	0.00234459	0.0375134	0.900322	169.065	791.87	1380.67	1969.46	2558.26	354.977	530.737	706.497	882.257	17	39.75
3	1	0.25	21	17	3	1	14343.2	0.177865	2.84585	68.3003	1040.37	0.0129013	0.20642	4.95408	190.65	0.00236418	0.0378269	0.907846	168.951	791.756	1380.55	1969.35	2558.14	354.863	530.623	706.383	882.143	22	28.66
3	1	0.25	21	18	3	1	14146	0.175419	2.80671	67.3611	918.7	0.0113925	0.182279	4.37471	109.18	0.0013539	0.0216624	0.519898	141.071	763.876	1352.67	1941.47	2530.26	326.983	502.743	678.503	854.263	9	39.83
3	1	0.25	21	19	3	1	14396	0.17852	2.85632	68.5516	910.1	0.0112858	0.180573	4.33376	61.94	0.000768096	0.0122895	0.294949	133.407	756.212	1345.01	1933.8	2522.6	319.319	495.079	670.839	846.599	4	14.43
3	1	0.25	21	20	3	1	14303.1	0.177367	2.83788	68.1091	1028.91	0.0127591	0.204146	4.89951	131.15	0.00162634	0.0260215	0.624516	159.212	782.017	1370.81	1959.61	2548.41	345.124	520.884	696.644	872.404	15	29.98
Baseline	5	1	25	1	5	1	14094.6	0.174782	2.79651	67.1162	872.1	0.0108146	0.173034	4.15281	64.94	0.000805298	0.0128848	0.309234	128.604	751.409	1340.2	1929	2517.8	314.516	490.276	666.036	841.796	0	58.85
Baseline	5	1	25	2	5	1	14528	0.180156	2.88249	69.1799	1018.22	0.0126266	0.202025	4.84861	171.2	0.00212299	0.0339678	0.815228	163.241	786.047	1374.84	1963.64	2552.43	349.153	524.913	700.673	876.433	4	54.62
Baseline	5	1	25	3	5	1	14381	0.178334	2.85334	68.4802	912.76	0.0113188	0.181101	4.34642	74.08	0.000918639	0.0146982	0.352758	135.438	758.244	1347.04	1935.84	2524.63	321.35	497.11	672.87	848.63	1	37.2
Baseline	5	1	25	4	5	1	14186.2	0.175919	2.8147	67.5527	921.67	0.0114293	0.182869	4.38885	113.23	0.00140412	0.022466	0.539184	142.034	764.84	1353.64	1942.43	2531.23	327.946	503.706	679.466	855.226	2	71.95
Baseline	5	1	25	5	5	1	14422.1	0.178843	2.86149	68.6758	999.88	0.0123992	0.198386	4.76127	113.67	0.00140958	0.0225533	0.541279	152.829	775.634	1364.43	1953.23	2542.02	338.741	514.501	690.261	866.021	4	43.12
Baseline	5	1	25	6	5	1	14213.5	0.176257	2.82011	67.6827	877.57	0.0108824	0.174119	4.17885	95.23	0.00118091	0.0188946	0.453471	133.511	756.317	1345.11	1933.91	2522.7	319.423	495.183	670.943	846.703	3	52.62
Baseline	5	1	25	7	5	1	14490.7	0.179694	2.8751	69.0024	998.72	0.0123848	0.198156	4.75575	141.71	0.00175729	0.0281167	0.674801	156.518	779.323	1368.12	1956.91	2545.71	342.43	518.19	693.95	869.71	5	70.63
Baseline	5	1	25	8	5	1	14301.9	0.177352	2.83764	68.1033	955.86	0.0118533	0.189652	4.55166	92.4	0.00114582	0.0183331	0.439995	143.868	766.673	1355.47	1944.27	2533.06	329.78	505.54	681.3	857.06	1	39.76
Baseline	5	1	25	9	5	1	14268.4	0.176937	2.83099	67.9438	1014.8	0.0125842	0.201347	4.83232	143.4	0.00177825	0.028452	0.682849	158.957	781.762	1370.56	1959.35	2548.15	344.869	520.629	696.389	872.149	2	89.36
Baseline	5	1	25	10	5	1	14210.8	0.176223	2.81957	67.6696	960.41	0.0119097	0.190555	4.57332	57.46	0.000712541	0.0114007	0.273616	139.697	762.502	1351.3	1940.09	2528.89	325.609	501.369	677.129	852.889	1	40.08
Baseline	5	1	25	11	5	1	14331	0.177713	2.84341	68.2418	949.94	0.0117799	0.188478	4.52347	62.11	0.000770204	0.0123233	0.295758	138.898	761.703	1350.5	1939.3	2528.09	324.81	500.57	676.33	852.09	0	50.24
Baseline	5	1	25	12	5	1	14394	0.178495	2.85592	68.542	1048.28	0.0129993	0.207989	4.99175	130.61	0.00161965	0.0259144	0.621945	161.796	784.601	1373.4	1962.19	2550.99	347.708	523.468	699.228	874.988	1	60.28
Baseline	5	1	25	13	5	1	14183.8	0.175889	2.81422	67.5412	872.64	0.0108213	0.173141	4.15538	62.7	0.00077752	0.0124403	0.298568	128.37	751.175	1339.97	1928.77	2517.56	314.282	490.042	665.802	841.562	2	54.9
Baseline	5	1	25	14	5	1	14315	0.177516	2.84025	68.166	943.46	0.0116995	0.187192	4.49261	41.56	0.000515371	0.00824593	0.197902	135.189	757.994	1346.79	1935.59	2524.38	321.101	496.861	672.621	848.381	3	23.5
Baseline	5	1	25	15	5	1	14490.6	0.179692	2.87508	69.0019	945.79	0.0117284	0.187654	4.50371	183.02	0.00226957	0.036313	0.871513	154.923	777.728	1366.52	1955.32	2544.12	340.835	516.595	692.355	868.115	1	64.74
Baseline	5	1	25	16	5	1	14164.4	0.175648	2.81037	67.4489	954.4	0.0118352	0.189363	4.54471	90.74	0.00112523	0.0180037	0.43209	143.44	766.245	1355.04	1943.84	2532.63	329.352	505.112	680.872	856.632	2	47.2
Baseline	5	1	25	17	5	1	14324.3	0.17763	2.84208	68.2099	1012.88	0.0125604	0.200966	4.82318	95.36	0.00118253	0.0189204	0.45409	152.1	774.905	1363.7	1952.5	2541.29	338.012	513.772	689.532	865.292	1	47.74
Baseline	5	1	25	18	5	1	14168.9	0.175703	2.81125	67.4701	900.47	0.0111664	0.178662	4.2879	41.28	0.000511898	0.00819037	0.196569	129.25	752.055	1340.85	1929.65	2518.44	315.162	490.922	666.682	842.442	0	26.34
Baseline	5	1	25	19	5	1	14254.6	0.176767	2.82827	67.8784	876.05	0.0108636	0.173817	4.17161	33.21	0.000411825	0.0065892	0.158141	124.791	747.596	1336.39	1925.19	2513.98	310.703	486.463	662.223	837.983	0	25.47
Baseline	5	1	25	20	5	1	14333.7	0.177747	2.84395	68.2549	944.81	0.0117162	0.18746	4.49904	58.11	0.000720601	0.0115296	0.276711	137.645	760.45	1349.25	1938.04	2526.84	323.557	499.317	675.077	850.837	2	28.38
2	10	9	26	1	5	1	13706.7	0.169971	2.71954	65.269	826.33	0.010247	0.163952	3.93486	110.77	0.00137362	0.0219779	0.52747	128.612	751.417	1340.21	1929.01	2517.81	314.524	490.284	666.044	841.804	0	328.96
2	10	9	26	2	5	1	13979.5	0.173354	2.77367	66.568	914.36	0.0113386	0.181418	4.35404	83.25	0.00103235	0.0165177	0.396424	136.916	759.722	1348.52	1937.31	2526.11	322.828	498.588	674.348	850.108	1	276.62
2	10	9	26	3	5	1	13972.6	0.173269	2.7723	66.5353	964.57	0.0119613	0.191381	4.59313	72.18	0.000895078	0.0143213	0.34371	142.288	765.093	1353.89	1942.69	2531.48	328.2	503.96	679.72	855.48	0	241.48
2	10	9	26	4	5	1	13814	0.171303	2.74084	65.7802	774.2	0.00960058	0.153609	3.68662	57.53	0.000713409	0.0114145	0.273949	114.15	736.956	1325.75	1914.55	2503.34	300.062	475.822	651.582	827.342	0	235.47
2	10	9	26	5	5	1	13705.8	0.169961	2.71938	65.265	896.34	0.0111152	0.177843	4.26823	96.88	0.00120137	0.019222	0.461328	136.314	759.119	1347.92	1936.71	2525.51	322.226	497.986	673.746	849.506	1	355.17
2	10	9	26	6	5	1	13767.7	0.170729	2.73166	65.5599	932.49	0.0115635	0.185016	4.44037	97.47	0.00120869	0.019339	0.464137	141.356	764.162	1352.96	1941.75	2530.55	327.268	503.028	678.788	854.548	1	318.58
2	10	9	26	7	5	1	13720.2	0.170139	2.72222	65.3333	918.76	0.0113932	0.182291	4.37499	86.74	0.00107563	0.0172101	0.413042	137.999	760.805	1349.6	1938.4	2527.19	323.911	499.671	675.431	851.191	1	279.21
2	10	9	26	8	5	1	13807.1	0.171217	2.73948	65.7475	856.46	0.0106207	0.16993	4.07833	88.98	0.00110341	0.0176545	0.423709	129.756	752.562	1341.36	1930.15	2518.95	315.668	491.428	667.188	842.948	0	252.78
2	10	9	26	9	5	1	13518.9	0.167643	2.68228	64.3748	1145.31	0.0142026	0.227241	5.45379	386.91	0.00479793	0.0767669	1.84241	210.289	833.094	1421.89	2010.69	2599.48	396.201	571.961	747.721	923.481	3	656.07
2	10	9	26	10	5	1	13805.8	0.1712	2.73921	65.7409	919.7	0.0114049	0.182478	4.37947	110.81	0.00137411	0.0219858	0.52766	141.432	764.237	1353.03	1941.83	2530.63	327.344	503.104	678.864	854.624	2	301.96
2	10	9	26	11	5	1	14058.6	0.174335	2.78937	66.9448	928.91	0.0115191	0.184305	4.42333	183.44	0.00227477	0.0363964	0.873513	152.664	775.469	1364.27	1953.06	2541.86	338.576	514.336	690.096	865.856	3	361.48
2	10	9	26	12	5	1	13641.8	0.169167	2.70668	64.9602	861.94	0.0106886	0.171018	4.10443	223.24	0.00276832	0.0442931	1.06303	148.935	771.74	1360.54	1949.33	2538.13	334.847	510.607	686.367	862.127	0	327.56
2	10	9	26	13	5	1	13719.2	0.170127	2.72204	65.329	1074.5	0.0133245	0.213192	5.1166	233.31	0.00289319	0.0462911	1.11099	179.49	802.295	1391.09	1979.89	2568.68	365.402	541.162	716.922	892.682	2	487.19
2	10	9	26	14	5	1	13424.1	0.166468	2.66349	63.9237	874.53	0.0108447	0.173516	4.16438	130.02	0.00161233	0.0257973	0.619135	137.869	760.674	1349.47	1938.27	2527.06	323.781	499.541	675.301	851.061	2	374.45
2	10	9	26	15	5	1	13687.4	0.169732	2.71572	65.1772	846.18	0.0104932	0.167891	4.02938	73.36	0.000909711	0.0145554	0.349329	126.202	749.007	1337.8	1926.6	2515.4	312.114	487.874	663.634	839.394	1	237.13
2	10	9	26	16	5	1	13650.9	0.16928	2.70848	65.0036	800.28	0.00992398	0.158784	3.81081	108.25	0.00134237	0.0214779	0.51547	124.691	747.496	1336.29	1925.09	2513.88	310.603	486.363	662.123	837.883	0	282.7
2	10	9	26	17	5	1	13747.9	0.170483	2.72772	65.4653	922.51	0.0114397	0.183035	4.39285	269.72	0.0033447	0.0535152	1.28437	163.627	786.432	1375.23	1964.02	2552.82	349.539	525.299	701.059	876.819	1	370.41
2	10	9	26	18	5	1	13478.3	0.16714	2.67424	64.1817	851.26	0.0105562	0.168899	4.05357	113.43	0.0014066	0.0225057	0.540136	132.398	755.204	1344	1932.8	2521.59	318.31	494.07	669.83	845.59	1	359.87
2	10	9	26	19	5	1	13900.4	0.172373	2.75797	66.1914	904.05	0.0112108	0.179373	4.30495	79.25	0.000982751	0.015724	0.377376	134.953	757.758	1346.55	1935.35	2524.15	320.865	496.625	672.385	848.145	0	258.71
2	10	9	26	20	5	1	13796.4	0.171084	2.73735	65.6963	889.82	0.0110343	0.176549	4.23719	143.3	0.00177701	0.0284322	0.682372	141.79	764.595	1353.39	1942.19	2530.98	327.702	503.462	679.222	854.982	2	383.94
3	1	0.25	27	1	5	1	14119.4	0.17509	2.80144	67.2345	870.7	0.0107972	0.172756	4.14614	47.73	0.000591883	0.00947012	0.227283	126.049	748.855	1337.65	1926.45	2515.24	311.961	487.721	663.481	839.241	6	12.26
3	1	0.25	27	2	5	1	14345.2	0.177889	2.84623	68.3095	925.57	0.0114777	0.183643	4.40742	52.7	0.000653514	0.0104562	0.250949	134.262	757.067	1345.86	1934.66	2523.46	320.174	495.934	671.694	847.454	5	9.59
3	1	0.25	27	3	5	1	14107	0.174935	2.79897	67.1752	776.73	0.00963195	0.154111	3.69867	49.7	0.000616312	0.00986099	0.236664	113.423	736.228	1325.02	1913.82	2502.62	299.335	475.095	650.855	826.615	5	12.72
3	1	0.25	27	4	5	1	14257.4	0.176801	2.82882	67.8917	914.02	0.0113344	0.181351	4.35242	95.91	0.00118935	0.0190295	0.456709	138.607	761.413	1350.21	1939	2527.8	324.519	500.279	676.039	851.799	9	16.18
3	1	0.25	27	5	5	1	14277.3	0.177048	2.83276	67.9863	900.08	0.0111616	0.178585	4.28604	74.94	0.000929304	0.0148689	0.356853	133.816	756.621	1345.42	1934.21	2523.01	319.728	495.488	671.248	847.008	9	14.46
3	1	0.25	27	6	5	1	14457.5	0.179282	2.86852	68.8445	939.43	0.0116495	0.186393	4.47342	57.7	0.000715517	0.0114483	0.274758	136.851	759.656	1348.45	1937.25	2526.04	322.763	498.523	674.283	850.043	3	17.8
3	1	0.25	27	7	5	1	14202.8	0.176124	2.81798	67.6314	927.05	0.011496	0.183936	4.41447	58.87	0.000730026	0.0116804	0.28033	135.312	758.117	1346.91	1935.71	2524.51	321.224	496.984	672.744	848.504	11	14.53
3	1	0.25	27	8	5	1	14106.7	0.174932	2.79892	67.1741	860.02	0.0106648	0.170637	4.09528	108.91	0.00135055	0.0216089	0.518613	132.98	755.786	1344.58	1933.38	2522.17	318.892	494.652	670.412	846.172	14	16.48
3	1	0.25	27	9	5	1	14483.1	0.179599	2.87359	68.9661	946.54	0.0117377	0.187803	4.50728	84.94	0.00105331	0.016853	0.404471	141.565	764.37	1353.17	1941.96	2530.76	327.477	503.237	678.997	854.757	8	18.1
3	1	0.25	27	10	5	1	14335.9	0.177775	2.84439	68.2654	874.63	0.010846	0.173536	4.16485	61.77	0.000765988	0.0122558	0.294139	128.516	751.321	1340.12	1928.91	2517.71	314.428	490.188	665.948	841.708	4	18.44
3	1	0.25	27	11	5	1	14297	0.177291	2.83666	68.0799	880.71	0.0109214	0.174742	4.19381	55.63	0.000689848	0.0110376	0.264901	128.508	751.313	1340.11	1928.9	2517.7	314.42	490.18	665.94	841.7	7	18.02
3	1	0.25	27	12	5	1	14299.8	0.177327	2.83723	68.0934	947.15	0.0117453	0.187924	4.51018	65.63	0.000813854	0.0130217	0.31252	138.998	761.804	1350.6	1939.4	2528.19	324.91	500.67	676.43	852.19	9	11.8
3	1	0.25	27	13	5	1	14363.6	0.178118	2.84988	68.3972	994.25	0.0123293	0.197269	4.73447	102.77	0.00127441	0.0203906	0.489375	150.56	773.365	1362.16	1950.96	2539.75	336.472	512.232	687.992	863.752	11	21.51
3	1	0.25	27	14	5	1	14446.3	0.179143	2.86629	68.791	1040.74	0.0129058	0.206493	4.95584	62.46	0.000774544	0.0123927	0.297425	151.408	774.213	1363.01	1951.81	2540.6	337.32	513.08	688.84	864.6	7	13.84
3	1	0.25	27	15	5	1	14261.3	0.176849	2.82959	67.9102	933.28	0.0115733	0.185172	4.44414	60.36	0.000748503	0.011976	0.287425	136.372	759.177	1347.97	1936.77	2525.56	322.284	498.044	673.804	849.564	5	11.25
3	1	0.25	27	16	5	1	14525.2	0.180122	2.88195	69.1667	998.61	0.0123834	0.198134	4.75523	92.67	0.00114917	0.0183867	0.44128	149.772	772.577	1361.37	1950.17	2538.97	335.684	511.444	687.204	862.964	12	14.35
3	1	0.25	27	17	5	1	14399.7	0.178566	2.85706	68.5693	931.4	0.01155	0.184799	4.43518	16.41	0.000203495	0.00325591	0.0781419	130.082	752.887	1341.68	1930.48	2519.27	315.994	491.754	667.514	843.274	3	4.94
3	1	0.25	27	18	5	1	14417.4	0.178785	2.86057	68.6536	973.74	0.012075	0.1932	4.6368	35.46	0.000439727	0.00703563	0.168855	138.507	761.312	1350.11	1938.9	2527.7	324.419	500.179	675.939	851.699	3	5.49
3	1	0.25	27	19	5	1	14290.8	0.177215	2.83544	68.0506	888.57	0.0110188	0.176301	4.23123	49.97	0.00061966	0.00991456	0.237949	128.809	751.615	1340.41	1929.21	2518	314.721	490.481	666.241	842.001	7	10.97
3	1	0.25	27	20	5	1	14133.2	0.175261	2.80418	67.3004	867.49	0.0107574	0.172119	4.13085	65.18	0.000808274	0.0129324	0.310377	128.004	750.809	1339.61	1928.4	2517.2	313.916	489.676	665.436	841.196	6	17.8
Baseline	5	1	31	1	10	1	14658	0.181769	2.9083	69.7992	1046.56	0.012978	0.207648	4.98356	68.53	0.000849816	0.0135971	0.326329	153.04	775.845	1364.64	1953.44	2542.23	338.952	514.712	690.472	866.232	2	34.72
Baseline	5	1	31	2	10	1	14208.9	0.1762	2.8192	67.6607	894.67	0.0110945	0.177512	4.26028	36.38	0.000451135	0.00721816	0.173236	127.781	750.587	1339.38	1928.18	2516.97	313.693	489.453	665.213	840.973	0	25.37
Baseline	5	1	31	3	10	1	14543.3	0.180346	2.88554	69.2529	944.08	0.0117072	0.187315	4.49556	43.56	0.000540172	0.00864275	0.207426	135.548	758.353	1347.15	1935.95	2524.74	321.46	497.22	672.98	848.74	1	16.44
Baseline	5	1	31	4	10	1	14211.6	0.176233	2.81972	67.6734	829.34	0.0102843	0.16455	3.94919	27.97	0.000346846	0.00554953	0.133189	117.661	740.466	1329.26	1918.06	2506.85	303.573	479.333	655.093	830.853	0	18.18
Baseline	5	1	31	5	10	1	14208.7	0.176196	2.81914	67.6594	807.39	0.0100122	0.160194	3.84467	41.28	0.000511898	0.00819037	0.196569	116.475	739.28	1328.08	1916.87	2505.67	302.387	478.147	653.907	829.667	0	14.47
Baseline	5	1	31	6	10	1	14295.9	0.177278	2.83644	68.0746	938.66	0.01164	0.18624	4.46975	54.53	0.000676207	0.0108193	0.259663	136.31	759.115	1347.91	1936.71	2525.5	322.222	497.982	673.742	849.502	1	24.32
Baseline	5	1	31	7	10	1	14381.3	0.178337	2.85339	68.4814	984.76	0.0122117	0.195386	4.68928	54.63	0.000677447	0.0108392	0.26014	142.651	765.456	1354.25	1943.05	2531.84	328.563	504.323	680.083	855.843	2	22.01
Baseline	5	1	31	8	10	1	14206.6	0.176171	2.81873	67.6496	882.37	0.010942	0.175071	4.20171	68.94	0.0008549	0.0136784	0.328282	130.562	753.367	1342.16	1930.96	2519.76	316.474	492.234	667.994	843.754	0	29.83
Baseline	5	1	31	9	10	1	14216.1	0.176288	2.82061	67.6947	907.52	0.0112538	0.180061	4.32147	101.43	0.0012578	0.0201248	0.482994	138.473	761.278	1350.07	1938.87	2527.67	324.385	500.145	675.905	851.665	6	34.81
Baseline	5	1	31	10	10	1	14337.5	0.177795	2.84471	68.2732	972.56	0.0120604	0.192966	4.63118	57.11	0.000708201	0.0113312	0.271949	141.317	764.122	1352.92	1941.71	2530.51	327.229	502.989	678.749	854.509	1	24.24
Baseline	5	1	31	11	10	1	14569.1	0.180666	2.89066	69.3758	932.89	0.0115684	0.185095	4.44228	54.97	0.000681663	0.0109066	0.261759	135.578	758.384	1347.18	1935.98	2524.77	321.49	497.25	673.01	848.77	2	19.22
Baseline	5	1	31	12	10	1	14387.1	0.178409	2.85455	68.5091	984.05	0.0122028	0.195246	4.68589	27.07	0.000335685	0.00537097	0.128903	138.771	761.576	1350.37	1939.17	2527.96	324.683	500.443	676.203	851.963	0	10.09
Baseline	5	1	31	13	10	1	14325	0.177639	2.84223	68.2134	905.14	0.0112243	0.179589	4.31014	18.9	0.000234372	0.00374995	0.0899989	126.819	749.625	1338.42	1927.22	2516.01	312.731	488.491	664.251	840.011	0	15.55
Baseline	5	1	31	14	10	1	14288.2	0.177182	2.83492	68.038	911.46	0.0113027	0.180843	4.34023	51.87	0.000643221	0.0102915	0.246997	132.212	755.017	1343.81	1932.61	2521.4	318.124	493.884	669.644	845.404	2	30.28
Baseline	5	1	31	15	10	1	14351.9	0.177973	2.84757	68.3417	1012.29	0.012553	0.200849	4.82037	200.37	0.00248472	0.0397555	0.954131	166.431	789.236	1378.03	1966.83	2555.62	352.343	528.103	703.863	879.623	4	63.51
Baseline	5	1	31	16	10	1	14211.5	0.176232	2.81971	67.6731	918.77	0.0113933	0.182293	4.37504	20.9	0.000259173	0.00414677	0.0995226	128.965	751.77	1340.57	1929.36	2518.16	314.877	490.637	666.397	842.157	0	16.2
Baseline	5	1	31	17	10	1	14365.6	0.178142	2.85027	68.4066	949.69	0.0117768	0.188428	4.52228	73.36	0.000909711	0.0145554	0.349329	140.408	763.213	1352.01	1940.81	2529.6	326.32	502.08	677.84	853.6	3	17.01
Baseline	5	1	31	18	10	1	14299.8	0.177327	2.83723	68.0936	953.02	0.0118181	0.189089	4.53813	67.18	0.000833075	0.0133292	0.319901	140.017	762.822	1351.62	1940.41	2529.21	325.929	501.689	677.449	853.209	1	32.94
Baseline	5	1	31	19	10	1	14391.9	0.178468	2.85549	68.5319	925.38	0.0114753	0.183605	4.40652	128.47	0.00159311	0.0254898	0.611754	144.635	767.44	1356.24	1945.03	2533.83	330.547	506.307	682.067	857.827	3	39.85
Baseline	5	1	31	20	10	1	14278.3	0.17706	2.83295	67.9909	913.94	0.0113334	0.181335	4.35204	17.73	0.000219863	0.00351781	0.0844275	127.867	750.672	1339.47	1928.26	2517.06	313.779	489.539	665.299	841.059	1	9.46
2	10	9	32	1	10	1	13995.2	0.173549	2.77679	66.6428	893.83	0.0110841	0.177345	4.25628	249.34	0.00309198	0.0494716	1.18732	156.894	779.699	1368.49	1957.29	2546.09	342.806	518.566	694.326	870.086	1	316.96
2	10	9	32	2	10	1	14050.3	0.174232	2.78772	66.9053	918.38	0.0113885	0.182216	4.37318	35.14	0.000435758	0.00697214	0.167331	130.865	753.671	1342.47	1931.26	2520.06	316.777	492.537	668.297	844.057	0	142.26
2	10	9	32	3	10	1	14197.8	0.176061	2.81698	67.6075	1019.49	0.0126423	0.202277	4.85465	35.97	0.000446051	0.00713682	0.171284	144.856	767.661	1356.46	1945.25	2534.05	330.768	506.528	682.288	858.048	0	86.57
2	10	9	32	4	10	1	14097	0.174811	2.79698	67.1276	911.09	0.0112981	0.18077	4.33847	181.02	0.00224476	0.0359162	0.861989	149.886	772.691	1361.49	1950.28	2539.08	335.798	511.558	687.318	863.078	1	234.82
2	10	9	32	5	10	1	13931	0.172753	2.76404	66.337	972.23	0.0120563	0.1929	4.62961	98.15	0.00121712	0.019474	0.467375	146.904	769.709	1358.5	1947.3	2536.1	332.816	508.576	684.336	860.096	0	303.6
2	10	9	32	6	10	1	13769.1	0.170746	2.73193	65.5664	797.43	0.00988864	0.158218	3.79724	63.36	0.000785705	0.0125713	0.301711	118.139	740.944	1329.74	1918.54	2507.33	304.051	479.811	655.571	831.331	0	165.17
2	10	9	32	7	10	1	14043.1	0.174144	2.7863	66.8713	843.46	0.0104594	0.167351	4.01643	29.8	0.000369539	0.00591263	0.141903	119.85	742.655	1331.45	1920.25	2509.04	305.762	481.522	657.282	833.042	1	102.39
2	10	9	32	8	10	1	14120.7	0.175106	2.8017	67.2407	988.53	0.0122584	0.196134	4.70723	166.88	0.00206942	0.0331107	0.794657	158.574	781.379	1370.17	1958.97	2547.77	344.486	520.246	696.006	871.766	1	232.83
2	10	9	32	9	10	1	14218.9	0.176324	2.82118	67.7084	875.77	0.0108601	0.173762	4.17028	28.9	0.000358378	0.00573406	0.137617	124.161	746.966	1335.76	1924.56	2513.35	310.073	485.833	661.593	837.353	0	124.4
2	10	9	32	10	10	1	14038.6	0.174088	2.78541	66.8499	876.33	0.0108671	0.173873	4.17295	65.46	0.000811746	0.0129879	0.31171	129.255	752.061	1340.86	1929.65	2518.45	315.167	490.927	666.687	842.447	0	185.2
2	10	9	32	11	10	1	13989.4	0.173478	2.77565	66.6156	928.21	0.0115104	0.184166	4.41999	63.94	0.000792897	0.0126864	0.304472	136.167	758.972	1347.77	1936.56	2525.36	322.079	497.839	673.599	849.359	1	189.98
2	10	9	32	12	10	1	14245.5	0.176653	2.82644	67.8346	1050.26	0.0130239	0.208382	5.00118	40.8	0.000505946	0.00809514	0.194283	149.742	772.547	1361.34	1950.14	2538.94	335.654	511.414	687.174	862.934	0	129.18
2	10	9	32	13	10	1	14041.9	0.174129	2.78606	66.8655	877.02	0.0108756	0.17401	4.17623	97.08	0.00120385	0.0192617	0.46228	133.69	756.495	1345.29	1934.09	2522.88	319.602	495.362	671.122	846.882	1	203.56
2	10	9	32	14	10	1	14183	0.175879	2.81406	67.5374	978.92	0.0121392	0.194228	4.66147	343.69	0.00426198	0.0681916	1.6366	181.521	804.326	1393.12	1981.92	2570.71	367.433	543.193	718.953	894.713	2	345.23
2	10	9	32	15	10	1	14180.9	0.175852	2.81364	67.5274	882.81	0.0109474	0.175159	4.20381	87.84	0.00108927	0.0174284	0.418281	133.216	756.022	1344.82	1933.61	2522.41	319.128	494.888	670.648	846.408	0	104.01
2	10	9	32	16	10	1	14113.9	0.175021	2.80033	67.208	862.8	0.0106993	0.171188	4.10852	94.67	0.00117397	0.0187835	0.450804	131.407	754.213	1343.01	1931.8	2520.6	317.319	493.079	668.839	844.599	1	166.97
2	10	9	32	17	10	1	14191.9	0.175988	2.81581	67.5795	969.87	0.012027	0.192432	4.61837	36.63	0.000454235	0.00726777	0.174426	138.137	760.942	1349.74	1938.53	2527.33	324.049	499.809	675.569	851.329	0	106.65
2	10	9	32	18	10	1	13862.1	0.171899	2.75039	66.0093	1017.05	0.0126121	0.201793	4.84304	113.98	0.00141342	0.0226148	0.542755	155.228	778.033	1366.83	1955.62	2544.42	341.14	516.9	692.66	868.42	1	262.33
2	10	9	32	19	10	1	14164.6	0.17565	2.8104	67.4497	934.04	0.0115827	0.185323	4.44775	40.21	0.00049863	0.00797808	0.191474	133.71	756.516	1345.31	1934.11	2522.9	319.622	495.382	671.142	846.902	1	92.37
2	10	9	32	20	10	1	13818.1	0.171353	2.74165	65.7996	802.07	0.00994618	0.159139	3.81933	57.53	0.000713409	0.0114145	0.273949	117.975	740.781	1329.58	1918.37	2507.17	303.887	479.647	655.407	831.167	1	183.96
3	1	0.25	33	1	10	1	14465.9	0.179386	2.87018	68.8844	951.28	0.0117965	0.188744	4.52985	89.7	0.00111234	0.0177974	0.427138	142.869	765.674	1354.47	1943.27	2532.06	328.781	504.541	680.301	856.061	7	17.86
3	1	0.25	33	2	10	1	14159	0.175581	2.80929	67.423	805.26	0.00998574	0.159772	3.83452	29.66	0.000367803	0.00588485	0.141236	114.588	737.393	1326.19	1914.99	2503.78	300.5	476.26	652.02	827.78	2	7.82
3	1	0.25	33	3	10	1	14423.8	0.178864	2.86183	68.6838	950.93	0.0117921	0.188674	4.52818	44.46	0.000551332	0.00882132	0.211712	136.612	759.417	1348.21	1937.01	2525.8	322.524	498.284	674.044	849.804	3	13.04
3	1	0.25	33	4	10	1	14228.4	0.176442	2.82307	67.7536	884.59	0.0109695	0.175512	4.21228	42.63	0.000528639	0.00845823	0.202997	127.256	750.061	1338.86	1927.65	2516.45	313.168	488.928	664.688	840.448	4	7.35
3	1	0.25	33	5	10	1	14431.7	0.178962	2.86339	68.7214	947.96	0.0117553	0.188085	4.51404	86.15	0.00106832	0.017093	0.410233	141.926	764.731	1353.53	1942.32	2531.12	327.838	503.598	679.358	855.118	7	14.26
3	1	0.25	33	6	10	1	14417.5	0.178786	2.86058	68.6539	937.74	0.0116286	0.186057	4.46537	26.31	0.000326261	0.00522017	0.125284	132.311	755.116	1343.91	1932.71	2521.5	318.223	493.983	669.743	845.503	3	5.96
3	1	0.25	33	7	10	1	14469	0.179425	2.87081	68.8993	997.88	0.0123744	0.19799	4.75175	52.8	0.000654754	0.0104761	0.251425	144.2	767.005	1355.8	1944.6	2533.39	330.112	505.872	681.632	857.392	3	11.53
3	1	0.25	33	8	10	1	14586.6	0.180883	2.89412	69.4589	1040.02	0.0128969	0.206351	4.95241	90.04	0.00111655	0.0178649	0.428757	155.095	777.9	1366.7	1955.49	2544.29	341.007	516.767	692.527	868.287	5	17.5
3	1	0.25	33	9	10	1	14331.6	0.177722	2.84355	68.2451	904.91	0.0112215	0.179543	4.30904	61.04	0.000756935	0.012111	0.290663	132.571	755.377	1344.17	1932.97	2521.76	318.483	494.243	670.003	845.763	4	14.8
3	1	0.25	33	10	10	1	14255.3	0.176775	2.8284	67.8817	880.17	0.0109147	0.174635	4.19123	10.41	0.000129091	0.00206545	0.0495708	122.227	745.032	1333.83	1922.62	2511.42	308.139	483.899	659.659	835.419	1	4.84
3	1	0.25	33	11	10	1	14299.1	0.177318	2.83708	68.09	918.71	0.0113926	0.182281	4.37476	100.01	0.00124019	0.019843	0.476232	139.814	762.619	1351.41	1940.21	2529.01	325.726	501.486	677.246	853.006	10	16.64
3	1	0.25	33	12	10	1	14108.2	0.174951	2.79921	67.1811	919.07	0.0113971	0.182353	4.37647	37.46	0.000464528	0.00743245	0.178379	131.278	754.084	1342.88	1931.68	2520.47	317.19	492.95	668.71	844.47	5	8.64
3	1	0.25	33	13	10	1	14456.6	0.179272	2.86835	68.8403	951.82	0.0118032	0.188851	4.53242	88.94	0.00110291	0.0176466	0.423519	142.839	765.644	1354.44	1943.24	2532.03	328.751	504.511	680.271	856.031	11	18.74
3	1	0.25	33	14	10	1	14321.6	0.177597	2.84156	68.1974	950.46	0.0117863	0.188581	4.52594	41.63	0.000516239	0.00825982	0.198236	136.159	758.964	1347.76	1936.56	2525.35	322.071	497.831	673.591	849.351	4	9.42
3	1	0.25	33	15	10	1	14329.5	0.177695	2.84312	68.2349	913.35	0.0113261	0.181218	4.34923	21.31	0.000264258	0.00422812	0.101475	128.277	751.082	1339.88	1928.67	2517.47	314.189	489.949	665.709	841.469	3	3.53
3	1	0.25	33	16	10	1	14233.7	0.176507	2.82412	67.7788	829.13	0.0102817	0.164508	3.94819	21.07	0.000261281	0.0041805	0.100332	116.685	739.49	1328.29	1917.08	2505.88	302.597	478.357	654.117	829.877	2	7.03
3	1	0.25	33	17	10	1	14402.2	0.178596	2.85754	68.5809	882.94	0.010949	0.175184	4.20442	28.49	0.000353294	0.00565271	0.135665	125.089	747.894	1336.69	1925.49	2514.28	311.001	486.761	662.521	838.281	3	5.96
3	1	0.25	33	18	10	1	14208.9	0.1762	2.8192	67.6607	912.94	0.011321	0.181137	4.34728	50.63	0.000627844	0.0100455	0.241092	132.245	755.05	1343.85	1932.64	2521.44	318.157	493.917	669.677	845.437	6	11.6
3	1	0.25	33	19	10	1	14393.4	0.178487	2.85579	68.5391	907.83	0.0112577	0.180123	4.32295	14.9	0.00018477	0.00295631	0.0709515	126.64	749.445	1338.24	1927.04	2515.83	312.552	488.312	664.072	839.832	2	2.63
3	1	0.25	33	20	10	1	14502.7	0.179843	2.87749	69.0598	921.63	0.0114288	0.182861	4.38866	26.07	0.000323285	0.00517255	0.124141	130.067	752.872	1341.67	1930.46	2519.26	315.979	491.739	667.499	843.259	1	7.22
5	1	9	37	1	0.25	1	10822.8	0.13421	2.14735	51.5365	1142.77	0.0141711	0.226737	5.44169	519.03	0.0064363	0.102981	2.47154	228.073	850.878	1439.67	2028.47	2617.27	413.985	589.745	765.505	941.265	61	2019.94
5	1	9	37	2	0.25	1	11041.3	0.136919	2.1907	52.5768	1108.91	0.0137512	0.220019	5.28046	592.53	0.00734775	0.117564	2.82154	233.513	856.318	1445.11	2033.91	2622.71	419.425	595.185	770.945	946.705	81	2776.55
5	1	9	37	3	0.25	1	10195.4	0.126429	2.02287	48.5488	1041.96	0.012921	0.206736	4.96165	635.36	0.00787887	0.126062	3.02549	230.203	853.008	1441.8	2030.6	2619.4	416.115	591.875	767.635	943.395	77	2466.11
5	1	9	37	4	0.25	1	10767.7	0.133526	2.13642	51.2742	1160.56	0.0143917	0.230267	5.52641	613.67	0.0076099	0.121758	2.9222	243.503	866.309	1455.1	2043.9	2632.7	429.415	605.175	780.935	956.695	72	2221.06
5	1	9	37	5	0.25	1	10809.2	0.134041	2.14465	51.4717	1103.25	0.013681	0.218896	5.25351	620.47	0.00769423	0.123108	2.95458	236.571	859.376	1448.17	2036.97	2625.76	422.483	598.243	774.003	949.763	76	2322.12
5	1	9	37	6	0.25	1	11190.9	0.138775	2.22039	53.2894	958.05	0.0118804	0.190087	4.56209	476.68	0.00591114	0.0945782	2.26988	196.909	819.714	1408.51	1997.31	2586.1	382.821	558.581	734.341	910.101	70	2056.24
5	1	9	37	7	0.25	1	10705.2	0.132751	2.12402	50.9766	978.06	0.0121286	0.194057	4.65737	591.04	0.00732927	0.117268	2.81444	215.35	838.156	1426.95	2015.75	2604.54	401.262	577.022	752.782	928.542	79	2247.12
5	1	9	37	8	0.25	1	10984.7	0.136217	2.17948	52.3075	1025.99	0.0127229	0.203567	4.88561	540.59	0.00670366	0.107259	2.57421	215.004	837.81	1426.61	2015.4	2604.2	400.916	576.676	752.436	928.196	68	2118.86
5	1	9	37	9	0.25	1	10684.7	0.132498	2.11996	50.8791	1080.99	0.013405	0.214479	5.14751	567.87	0.00704195	0.112671	2.70411	226.297	849.102	1437.9	2026.69	2615.49	412.209	587.969	763.729	939.489	70	2013.54
5	1	9	37	10	0.25	1	10943.2	0.135703	2.17124	52.1098	1028.52	0.0127543	0.204069	4.89765	543.01	0.00673367	0.107739	2.58573	215.684	838.489	1427.29	2016.08	2604.88	401.596	577.356	753.116	928.876	67	2232.57
5	1	9	37	11	0.25	1	10745.2	0.133247	2.13196	51.1669	1091.11	0.0135305	0.216487	5.1957	571.87	0.00709155	0.113465	2.72316	228.235	851.04	1439.84	2028.63	2617.43	414.147	589.907	765.667	941.427	71	2341.64
5	1	9	37	12	0.25	1	11067.5	0.137244	2.1959	52.7017	1033.62	0.0128175	0.205081	4.92194	510.83	0.00633462	0.101354	2.43249	211.967	834.772	1423.57	2012.36	2601.16	397.879	573.639	749.399	925.159	69	1974.28
5	1	9	37	13	0.25	1	10511.4	0.130348	2.08557	50.0537	1017.95	0.0126232	0.201972	4.84732	515.76	0.00639575	0.102332	2.45597	210.493	833.298	1422.09	2010.89	2599.69	396.405	572.165	747.925	923.685	66	2105.59
5	1	9	37	14	0.25	1	11104.6	0.137704	2.20326	52.8783	1004.81	0.0124603	0.199365	4.78475	457.48	0.00567304	0.0907687	2.17845	200.691	823.496	1412.29	2001.09	2589.88	386.603	562.363	738.123	913.883	57	1777.83
5	1	9	37	15	0.25	1	11265.6	0.139701	2.23522	53.6452	1077.38	0.0133602	0.213763	5.13032	564.39	0.0069988	0.111981	2.68754	225.324	848.129	1436.93	2025.72	2614.52	411.236	586.996	762.756	938.516	66	2107.18
5	1	9	37	16	0.25	1	10536.8	0.130663	2.09061	50.1747	991.88	0.0122999	0.196799	4.72318	498.29	0.00617911	0.0988658	2.37278	204.518	827.323	1416.12	2004.91	2593.71	390.43	566.19	741.95	917.71	56	2043.72
5	1	9	37	17	0.25	1	10282.5	0.127509	2.04015	48.9635	1034.17	0.0128244	0.20519	4.92456	662.77	0.00821877	0.1315	3.15601	232.896	855.701	1444.5	2033.29	2622.09	418.808	594.568	770.328	946.088	80	3469.04
5	1	9	37	18	0.25	1	11103.9	0.137695	2.20313	52.875	956.82	0.0118652	0.189843	4.55623	559.73	0.00694101	0.111056	2.66535	208.138	830.943	1419.74	2008.54	2597.33	394.05	569.81	745.57	921.33	64	2434.67
5	1	9	37	19	0.25	1	11254.1	0.139558	2.23292	53.5902	983.98	0.012202	0.195232	4.68556	465.3	0.00577002	0.0923203	2.21569	198.906	821.711	1410.51	1999.3	2588.1	384.818	560.578	736.338	912.098	53	1918.71
5	1	9	37	20	0.25	1	10751.4	0.133324	2.13319	51.1966	869.54	0.0107829	0.172526	4.14062	434.39	0.00538671	0.0861874	2.0685	178.957	801.762	1390.56	1979.35	2568.15	364.869	540.629	716.389	892.149	69	2180.28
5	1	9	38	1	0.5	1	11968.9	0.148423	2.37476	56.9942	968.51	0.0120101	0.192162	4.6119	438.89	0.00544252	0.0870803	2.08993	193.158	815.963	1404.76	1993.56	2582.35	379.07	554.83	730.59	906.35	57	1676.18
5	1	9	38	2	0.5	1	12509.6	0.155128	2.48204	59.569	966.57	0.0119861	0.191777	4.60266	345.75	0.00428752	0.0686003	1.64641	180.109	802.914	1391.71	1980.51	2569.3	366.021	541.781	717.541	893.301	34	1138.12
5	1	9	38	3	0.5	1	11964.1	0.148362	2.3738	56.9711	1060.58	0.0131519	0.21043	5.05032	434.99	0.00539415	0.0863065	2.07136	205.259	828.064	1416.86	2005.66	2594.45	391.171	566.931	742.691	918.451	51	1507
5	1	9	38	4	0.5	1	12291.6	0.152424	2.43878	58.5307	1132.86	0.0140482	0.224771	5.3945	385.09	0.00477536	0.0764058	1.83374	208.33	831.135	1419.93	2008.73	2597.52	394.242	570.002	745.762	921.522	50	1299.6
5	1	9	38	5	0.5	1	11870.3	0.147199	2.35519	56.5246	1016.65	0.0126071	0.201714	4.84113	432.61	0.00536464	0.0858343	2.06002	198.903	821.708	1410.5	1999.3	2588.1	384.815	560.575	736.335	912.095	56	1460.79
5	1	9	38	6	0.5	1	11803	0.146364	2.34183	56.2039	1064.21	0.0131969	0.21115	5.0676	415.09	0.00514738	0.0823581	1.97659	203.026	825.831	1414.63	2003.42	2592.22	388.938	564.698	740.458	916.218	56	1412.25
5	1	9	38	7	0.5	1	12658.6	0.156975	2.5116	60.2784	1100.1	0.0136419	0.218271	5.23851	293.69	0.00364194	0.0582711	1.39851	191.29	814.095	1402.89	1991.69	2580.48	377.202	552.962	728.722	904.482	36	998.24
5	1	9	38	8	0.5	1	12188	0.15114	2.41823	58.0376	1003.02	0.0124381	0.199009	4.77623	397.88	0.00493397	0.0789435	1.89464	192.266	815.071	1403.87	1992.66	2581.46	378.178	553.938	729.698	905.458	48	1356.55
5	1	9	38	9	0.5	1	12185.3	0.151105	2.41769	58.0245	1041.09	0.0129102	0.206563	4.95751	342.78	0.00425069	0.0680111	1.63227	189.929	812.734	1401.53	1990.33	2579.12	375.841	551.601	727.361	903.121	37	1201.51
5	1	9	38	10	0.5	1	12057.9	0.149526	2.39241	57.4179	939.99	0.0116565	0.186504	4.47609	324.84	0.00402822	0.0644516	1.54684	173.591	796.396	1385.19	1973.99	2562.78	359.503	535.263	711.023	886.783	42	1224.02
5	1	9	38	11	0.5	1	12277.3	0.152246	2.43594	58.4626	1051.12	0.0130346	0.208553	5.00527	409.79	0.00508166	0.0813065	1.95136	200.502	823.307	1412.1	2000.9	2589.7	386.414	562.174	737.934	913.694	50	1269.97
5	1	9	38	12	0.5	1	12439.7	0.154261	2.46817	59.2361	1221.02	0.0151414	0.242263	5.81431	410.37	0.00508885	0.0814216	1.95412	223.899	846.704	1435.5	2024.3	2613.09	409.811	585.571	761.331	937.091	42	1205.88
5	1	9	38	13	0.5	1	12072.9	0.149712	2.39539	57.4894	970.99	0.0120409	0.192654	4.6237	352.61	0.00437259	0.0699614	1.67907	181.657	804.462	1393.26	1982.05	2570.85	367.569	543.329	719.089	894.849	38	1200.92
5	1	9	38	14	0.5	1	12362	0.153297	2.45275	58.866	1000.05	0.0124013	0.19842	4.76208	302.18	0.00374723	0.0599556	1.43893	178.724	801.529	1390.33	1979.12	2567.92	364.636	540.396	716.156	891.916	38	998.91
5	1	9	38	15	0.5	1	12406.3	0.153846	2.46154	59.077	1049.99	0.0130205	0.208329	4.99989	374.43	0.00464317	0.0742907	1.78298	195.494	818.299	1407.1	1995.89	2584.69	381.406	557.166	732.926	908.686	47	1294.62
5	1	9	38	16	0.5	1	12486	0.154835	2.47736	59.4566	928.58	0.011515	0.18424	4.42175	313.18	0.00388363	0.0621381	1.49131	170.425	793.23	1382.03	1970.82	2559.62	356.337	532.097	707.857	883.617	40	1206.95
5	1	9	38	17	0.5	1	12249.3	0.1519	2.43039	58.3294	985.75	0.0122239	0.195583	4.69399	310.59	0.00385151	0.0616242	1.47898	177.916	800.721	1389.52	1978.31	2567.11	363.828	539.588	715.348	891.108	41	1195.18
5	1	9	38	18	0.5	1	11723.8	0.145382	2.32611	55.8267	1094.27	0.0135696	0.217114	5.21074	430.48	0.00533823	0.0854116	2.04988	209.264	832.069	1420.86	2009.66	2598.46	395.176	570.936	746.696	922.456	58	1427.87
5	1	9	38	19	0.5	1	12385.5	0.153588	2.4574	58.9776	1002.43	0.0124308	0.198892	4.77342	320.28	0.00397168	0.0635468	1.52512	181.535	804.34	1393.14	1981.93	2570.73	367.447	543.207	718.967	894.727	39	983.18
5	1	9	38	20	0.5	1	12079	0.149788	2.3966	57.5184	914.25	0.0113373	0.181397	4.35352	303.69	0.00376595	0.0602552	1.44612	167.156	789.961	1378.76	1967.55	2556.35	353.068	528.828	704.588	880.348	41	1008.77
5	1	9	39	1	1	1	12624.8	0.156556	2.50489	60.1174	1038.82	0.012882	0.206113	4.9467	322.22	0.00399573	0.0639317	1.53436	186.795	809.6	1398.4	1987.19	2575.99	372.707	548.467	724.227	899.987	38	935.15
5	1	9	39	2	1	1	12602.8	0.156282	2.50051	60.0124	973.85	0.0120764	0.193222	4.63732	260.18	0.0032264	0.0516224	1.23894	169.364	792.169	1380.97	1969.76	2558.56	355.276	531.036	706.796	882.556	33	819.74
5	1	9	39	3	1	1	13097.8	0.162421	2.59874	62.3697	916.59	0.0113663	0.181861	4.36466	297.11	0.00368435	0.0589497	1.41479	166.574	789.379	1378.17	1966.97	2555.77	352.486	528.246	704.006	879.766	32	864.43
5	1	9	39	4	1	1	13106.7	0.162531	2.6005	62.412	937.15	0.0116213	0.18594	4.46256	224.34	0.00278196	0.0445114	1.06827	159.408	782.213	1371.01	1959.81	2548.6	345.32	521.08	696.84	872.6	29	731.98
5	1	9	39	5	1	1	13173.6	0.163361	2.61378	62.7307	892.37	0.011066	0.177055	4.24933	243.31	0.0030172	0.0482752	1.1586	155.866	778.671	1367.47	1956.26	2545.06	341.778	517.538	693.298	869.058	27	661.18
5	1	9	39	6	1	1	12677.9	0.157214	2.51542	60.37	991.17	0.0122911	0.196658	4.7198	279.38	0.00346449	0.0554319	1.33036	174.376	797.181	1385.98	1974.77	2563.57	360.288	536.048	711.808	887.568	35	806.23
5	1	9	39	7	1	1	13478.5	0.167143	2.67428	64.1828	839.92	0.0104155	0.166649	3.99957	170.47	0.00211394	0.033823	0.811752	138.67	761.476	1350.27	1939.07	2527.86	324.582	500.342	676.102	851.862	20	566.41
5	1	9	39	8	1	1	12684.2	0.157293	2.51668	60.4003	1017.25	0.0126146	0.201833	4.84399	282.49	0.00350306	0.0560489	1.34517	178.382	801.187	1389.98	1978.78	2567.58	364.294	540.054	715.814	891.574	27	840.35
5	1	9	39	9	1	1	13113.3	0.162613	2.60181	62.4434	975.4	0.0120956	0.193529	4.6447	303.11	0.00375876	0.0601401	1.44336	175.468	798.274	1387.07	1975.87	2564.66	361.38	537.14	712.9	888.66	34	1029.67
5	1	9	39	10	1	1	13013	0.16137	2.58191	61.9659	1057.01	0.0131076	0.209722	5.03332	320.61	0.00397577	0.0636123	1.5267	189.071	811.876	1400.67	1989.47	2578.26	374.983	550.743	726.503	902.263	35	964.32
5	1	9	39	11	1	1	13185	0.163502	2.61603	62.7847	967.88	0.0120023	0.192037	4.6089	184.41	0.0022868	0.0365888	0.878132	158.145	780.951	1369.75	1958.54	2547.34	344.057	519.817	695.577	871.337	19	549.39
5	1	9	39	12	1	1	12765.5	0.158301	2.53282	60.7876	885.54	0.0109813	0.1757	4.2168	205.78	0.0025518	0.0408289	0.979893	149.778	772.583	1361.38	1950.17	2538.97	335.69	511.45	687.21	862.97	32	769.72
5	1	9	39	13	1	1	12678.1	0.157217	2.51547	60.3713	882.84	0.0109478	0.175164	4.20395	344.72	0.00427475	0.068396	1.6415	168.476	791.281	1380.08	1968.87	2557.67	354.388	530.148	705.908	881.668	40	1235.02
5	1	9	39	14	1	1	12983	0.160997	2.57596	61.8229	830.07	0.0102934	0.164694	3.95267	174.23	0.00216056	0.034569	0.829656	137.835	760.64	1349.44	1938.23	2527.03	323.747	499.507	675.267	851.027	24	709.82
5	1	9	39	15	1	1	12798.1	0.158705	2.53928	60.9427	1014.08	0.0125752	0.201204	4.82889	422.72	0.005242	0.083872	2.01293	197.193	819.998	1408.79	1997.59	2586.39	383.105	558.865	734.625	910.385	41	1040.58
5	1	9	39	16	1	1	13264.5	0.164488	2.63181	63.1634	1005.12	0.0124641	0.199426	4.78623	234.82	0.00291192	0.0465907	1.11818	170.175	792.98	1381.78	1970.57	2559.37	356.087	531.847	707.607	883.367	33	755.89
5	1	9	39	17	1	1	13031.6	0.1616	2.5856	62.0545	926.3	0.0114867	0.183787	4.4109	254.01	0.00314989	0.0503982	1.20956	161.991	784.796	1373.59	1962.39	2551.18	347.903	523.663	699.423	875.183	25	710.8
5	1	9	39	18	1	1	13333.9	0.165348	2.64557	63.4938	976.11	0.0121044	0.19367	4.64809	237.34	0.00294317	0.0470907	1.13018	166.539	789.345	1378.14	1966.94	2555.73	352.451	528.211	703.971	879.731	34	815.66
5	1	9	39	19	1	1	13255	0.164371	2.62993	63.1183	897.84	0.0111338	0.178141	4.27538	185.68	0.00230255	0.0368408	0.88418	148.707	771.512	1360.31	1949.1	2537.9	334.619	510.379	686.139	861.899	22	535.47
5	1	9	39	20	1	1	13211.2	0.163827	2.62123	62.9095	914.88	0.0113451	0.181522	4.35652	245.21	0.00304076	0.0486522	1.16765	159.216	782.021	1370.82	1959.61	2548.41	345.128	520.888	696.648	872.408	30	731.61
5	1	9	40	1	3	1	13784	0.17093	2.73488	65.6371	969.33	0.0120203	0.192325	4.6158	97.77	0.00121241	0.0193986	0.465566	146.454	769.259	1358.05	1946.85	2535.65	332.366	508.126	683.886	859.646	12	256.02
5	1	9	40	2	3	1	13673	0.169553	2.71286	65.1085	886.85	0.0109975	0.17596	4.22304	125.36	0.00155454	0.0248727	0.596945	138.92	761.725	1350.52	1939.32	2528.11	324.832	500.592	676.352	852.112	19	399.91
5	1	9	40	3	3	1	13883.7	0.172167	2.75467	66.1121	954.63	0.011838	0.189408	4.5458	74.43	0.00092298	0.0147677	0.354424	141.233	764.038	1352.83	1941.63	2530.43	327.145	502.905	678.665	854.425	8	271.6
5	1	9	40	4	3	1	13900	0.172369	2.75791	66.1898	957.55	0.0118742	0.189988	4.55971	157.12	0.00194839	0.0311742	0.748181	152.982	775.788	1364.58	1953.38	2542.18	338.894	514.654	690.414	866.174	12	336.38
5	1	9	40	5	3	1	13737.4	0.170352	2.72564	65.4153	894.92	0.0110976	0.177561	4.26147	131.81	0.00163453	0.0261525	0.627659	140.913	763.718	1352.51	1941.31	2530.11	326.825	502.585	678.345	854.105	11	340.38
5	1	9	40	6	3	1	13698.3	0.169868	2.71788	65.2292	773.33	0.00958979	0.153437	3.68248	112.25	0.00139197	0.0222715	0.534517	121.541	744.346	1333.14	1921.94	2510.73	307.453	483.213	658.973	834.733	13	370.8
5	1	9	40	7	3	1	13757.2	0.170598	2.72957	65.5097	898.17	0.0111379	0.178206	4.27695	148.5	0.0018415	0.0294639	0.707134	143.65	766.455	1355.25	1944.05	2532.84	329.562	505.322	681.082	856.842	14	361.8
5	1	9	40	8	3	1	13689.3	0.169756	2.71609	65.1861	915.47	0.0113524	0.181639	4.35933	102.33	0.00126896	0.0203033	0.48728	139.687	762.493	1351.29	1940.08	2528.88	325.599	501.359	677.119	852.879	13	277.01
5	1	9	40	9	3	1	13641	0.169157	2.70651	64.9563	948.34	0.01176	0.18816	4.51585	197.54	0.00244962	0.039194	0.940655	157.266	780.071	1368.87	1957.66	2546.46	343.178	518.938	694.698	870.458	13	420.92
5	1	9	40	10	3	1	13306.2	0.165006	2.6401	63.3623	844.23	0.010469	0.167504	4.02009	168.37	0.0020879	0.0334063	0.801752	138.974	761.779	1350.57	1939.37	2528.17	324.886	500.646	676.406	852.166	14	481.32
5	1	9	40	11	3	1	13795.6	0.171074	2.73718	65.6924	984.87	0.012213	0.195408	4.6898	126.3	0.0015662	0.0250592	0.601421	152.502	775.307	1364.1	1952.9	2541.7	338.414	514.174	689.934	865.694	16	319.5
5	1	9	40	12	3	1	14024.6	0.173914	2.78263	66.783	949.24	0.0117712	0.188339	4.52013	66.77	0.000827991	0.0132479	0.317948	139.442	762.247	1351.04	1939.84	2528.63	325.354	501.114	676.874	852.634	10	204.19
5	1	9	40	13	3	1	13988.1	0.173462	2.77539	66.6094	933.31	0.0115736	0.185178	4.44428	87.84	0.00108927	0.0174284	0.418281	140.147	762.952	1351.75	1940.54	2529.34	326.059	501.819	677.579	853.339	11	220.25
5	1	9	40	14	3	1	13888.3	0.172224	2.75559	66.1341	953.61	0.0118254	0.189206	4.54094	115.33	0.00143017	0.0228827	0.549184	146.706	769.511	1358.31	1947.1	2535.9	332.618	508.378	684.138	859.898	15	284.7
5	1	9	40	15	3	1	13730.3	0.170264	2.72423	65.3815	938.11	0.0116332	0.186131	4.46714	141.25	0.00175159	0.0280254	0.672611	148.136	770.941	1359.74	1948.53	2537.33	334.048	509.808	685.568	861.328	14	372.48
5	1	9	40	16	3	1	13475.5	0.167105	2.67367	64.1682	895.31	0.0111024	0.177639	4.26333	132.57	0.00164395	0.0263032	0.631278	141.071	763.876	1352.67	1941.47	2530.26	326.983	502.743	678.503	854.263	17	383.53
5	1	9	40	17	3	1	13589.7	0.168521	2.69634	64.7122	913.03	0.0113222	0.181154	4.34771	153.95	0.00190908	0.0305453	0.733086	146.437	769.242	1358.04	1946.83	2535.63	332.349	508.109	683.869	859.629	22	451.98
5	1	9	40	18	3	1	13990.9	0.173496	2.77594	66.6225	978.58	0.012135	0.19416	4.65985	92.53	0.00114743	0.0183589	0.440614	147.004	769.809	1358.61	1947.4	2536.2	332.916	508.676	684.436	860.196	10	271.96
5	1	9	40	19	3	1	13451.6	0.166808	2.66893	64.0543	848.67	0.0105241	0.168385	4.04124	131.3	0.0016282	0.0260513	0.62523	134.495	757.301	1346.1	1934.89	2523.69	320.407	496.167	671.927	847.687	17	369.08
5	1	9	40	20	3	1	13974.9	0.173298	2.77276	66.5463	979.4	0.0121452	0.194323	4.66375	108.81	0.00134931	0.021589	0.518136	149.351	772.156	1360.95	1949.75	2538.54	335.263	511.023	686.783	862.543	8	295.88
5	1	9	41	1	5	1	14118.4	0.175077	2.80123	67.2294	948.3	0.0117595	0.188152	4.51566	100.15	0.00124192	0.0198708	0.476899	143.894	766.699	1355.5	1944.29	2533.09	329.806	505.566	681.326	857.086	10	220.26
5	1	9	41	2	5	1	14008.1	0.17371	2.77936	66.7046	961.64	0.011925	0.190799	4.57918	93.91	0.00116454	0.0186327	0.447185	144.868	767.674	1356.47	1945.27	2534.06	330.78	506.54	682.3	858.06	11	234.04
5	1	9	41	3	5	1	14028.8	0.173966	2.78346	66.803	959.35	0.0118966	0.190345	4.56828	94.84	0.00117608	0.0188172	0.451613	144.682	767.487	1356.28	1945.08	2533.87	330.594	506.354	682.114	857.874	8	241.57
5	1	9	41	4	5	1	14068	0.174452	2.79123	66.9894	885.79	0.0109844	0.17575	4.218	79.21	0.000982255	0.0157161	0.377186	132.441	755.246	1344.04	1932.84	2521.63	318.353	494.113	669.873	845.633	9	179.18
5	1	9	41	5	5	1	13987.5	0.173454	2.77526	66.6062	889.67	0.0110325	0.17652	4.23647	75.36	0.000934512	0.0149522	0.358853	132.445	755.25	1344.05	1932.84	2521.64	318.357	494.117	669.877	845.637	9	156.33
5	1	9	41	6	5	1	13865.3	0.171939	2.75102	66.0245	930.05	0.0115332	0.184531	4.42875	150.43	0.00186543	0.0298469	0.716324	148.29	771.095	1359.89	1948.69	2537.48	334.202	509.962	685.722	861.482	16	302.15
5	1	9	41	7	5	1	13878.1	0.172097	2.75355	66.0852	907.74	0.0112566	0.180105	4.32252	80.46	0.000997755	0.0159641	0.383138	135.625	758.43	1347.23	1936.02	2524.82	321.537	497.297	673.057	848.817	13	219.38
5	1	9	41	8	5	1	13957.8	0.173085	2.76936	66.4647	857.18	0.0106296	0.170073	4.08176	61.63	0.000764251	0.012228	0.293473	126.102	748.907	1337.7	1926.5	2515.29	312.014	487.774	663.534	839.294	8	172.99
5	1	9	41	9	5	1	14000.4	0.173614	2.77783	66.6678	902.18	0.0111876	0.179002	4.29604	50.14	0.000621768	0.00994829	0.238759	130.701	753.506	1342.3	1931.1	2519.89	316.613	492.373	668.133	843.893	6	141.41
5	1	9	41	10	5	1	13899.4	0.172361	2.75778	66.1866	913.23	0.0113246	0.181194	4.34866	92.6	0.0011483	0.0183728	0.440947	138.045	760.85	1349.65	1938.44	2527.24	323.957	499.717	675.477	851.237	11	222.06
5	1	9	41	11	5	1	14030.9	0.173992	2.78387	66.8128	940.48	0.0116626	0.186601	4.47842	85.84	0.00106447	0.0170315	0.408757	140.857	763.662	1352.46	1941.25	2530.05	326.769	502.529	678.289	854.049	10	187.08
5	1	9	41	12	5	1	13975.3	0.173303	2.77284	66.5482	942.78	0.0116911	0.187057	4.48937	93.5	0.00115946	0.0185514	0.445233	142.224	765.029	1353.82	1942.62	2531.42	328.136	503.896	679.656	855.416	7	209.46
5	1	9	41	13	5	1	13901.3	0.172385	2.75816	66.1958	1012.99	0.0125617	0.200988	4.8237	132.4	0.00164184	0.0262695	0.630468	157.198	780.004	1368.8	1957.6	2546.39	343.11	518.87	694.63	870.39	12	341.59
5	1	9	41	14	5	1	14128.5	0.175202	2.80323	67.2775	951.84	0.0118034	0.188855	4.53252	83.67	0.00103756	0.016601	0.398424	142.118	764.923	1353.72	1942.52	2531.31	328.03	503.79	679.55	855.31	10	207.38
5	1	9	41	15	5	1	14082.9	0.174637	2.79419	67.0605	937.68	0.0116278	0.186045	4.46509	86.33	0.00107055	0.0171288	0.41109	140.54	763.345	1352.14	1940.94	2529.73	326.452	502.212	677.972	853.732	7	242.68
5	1	9	41	16	5	1	14067.1	0.174441	2.79106	66.9854	926.95	0.0114948	0.183916	4.41399	68.38	0.000847956	0.0135673	0.325615	136.604	759.409	1348.2	1937	2525.8	322.516	498.276	674.036	849.796	8	177.55
5	1	9	41	17	5	1	13765.4	0.1707	2.7312	65.5489	934.59	0.0115895	0.185432	4.45037	154.64	0.00191763	0.0306822	0.736372	149.491	772.296	1361.09	1949.89	2538.68	335.403	511.163	686.923	862.683	18	391.07
5	1	9	41	18	5	1	14173.2	0.175757	2.8121	67.4905	961.67	0.0119253	0.190805	4.57932	62.84	0.000779256	0.0124681	0.299234	140.608	763.414	1352.21	1941.01	2529.8	326.52	502.28	678.04	853.8	5	142.85
5	1	9	41	19	5	1	13985.8	0.173432	2.77492	66.598	1051.83	0.0130434	0.208694	5.00865	184.78	0.00229139	0.0366622	0.879894	169.718	792.523	1381.32	1970.12	2558.91	355.63	531.39	707.15	882.91	17	355.66
5	1	9	41	20	5	1	14167.8	0.17569	2.81103	67.4648	1008.95	0.0125116	0.200186	4.80446	133.91	0.00166057	0.0265691	0.637659	156.851	779.656	1368.45	1957.25	2546.04	342.763	518.523	694.283	870.043	13	306.07
5	1	9	42	1	10	1	14306.9	0.177415	2.83864	68.1273	862.11	0.0106907	0.171051	4.10523	10.83	0.000134299	0.00214878	0.0515708	119.806	742.611	1331.41	1920.2	2509	305.718	481.478	657.238	832.998	3	44.82
5	1	9	42	2	10	1	14226.5	0.176418	2.82269	67.7445	902.24	0.0111884	0.179014	4.29633	47.21	0.000585434	0.00936695	0.224807	130.307	753.112	1341.91	1930.7	2519.5	316.219	491.979	667.739	843.499	4	96.4
5	1	9	42	3	10	1	14207.4	0.176181	2.8189	67.6535	917.34	0.0113756	0.18201	4.36823	44.38	0.00055034	0.00880545	0.211331	131.991	754.796	1343.59	1932.39	2521.18	317.903	493.663	669.423	845.183	3	96.74
5	1	9	42	4	10	1	14370	0.178197	2.85115	68.4276	941.67	0.0116773	0.186837	4.48409	22.49	0.00027889	0.00446225	0.107094	132.326	755.131	1343.93	1932.72	2521.52	318.238	493.998	669.758	845.518	4	60.98
5	1	9	42	5	10	1	14105.2	0.174914	2.79863	67.167	852.4	0.0105703	0.169125	4.059	31.97	0.000396448	0.00634318	0.152236	121.375	744.18	1332.98	1921.77	2510.57	307.287	483.047	658.807	834.567	5	97.99
5	1	9	42	6	10	1	14277	0.177044	2.8327	67.9848	844.63	0.010474	0.167583	4.022	39.14	0.000485361	0.00776578	0.186379	121.293	744.098	1332.89	1921.69	2510.49	307.205	482.965	658.725	834.485	3	64.24
5	1	9	42	7	10	1	14076.6	0.174559	2.79295	67.0307	833.83	0.01034	0.16544	3.97057	33.97	0.00042125	0.00674	0.16176	119.101	741.906	1330.7	1919.5	2508.29	305.013	480.773	656.533	832.293	3	76.24
5	1	9	42	8	10	1	14328.9	0.177688	2.84301	68.2322	925.27	0.0114739	0.183583	4.40599	66.21	0.000821046	0.0131367	0.315282	136.075	758.88	1347.68	1936.47	2525.27	321.987	497.747	673.507	849.267	1	85.17
5	1	9	42	9	10	1	14002.9	0.173645	2.77832	66.6796	900.47	0.0111664	0.178662	4.2879	85.11	0.00105542	0.0168867	0.405281	135.265	758.071	1346.87	1935.66	2524.46	321.177	496.937	672.697	848.457	9	204.56
5	1	9	42	10	10	1	14002	0.173633	2.77813	66.6751	918.24	0.0113868	0.182188	4.37252	91.77	0.00113801	0.0182081	0.436995	138.618	761.424	1350.22	1939.02	2527.81	324.53	500.29	676.05	851.81	7	194.76
5	1	9	42	11	10	1	14178.9	0.175827	2.81324	67.5177	887.47	0.0110052	0.176083	4.226	44.63	0.000553441	0.00885505	0.212521	127.926	750.731	1339.53	1928.32	2517.12	313.838	489.598	665.358	841.118	5	108.32
5	1	9	42	12	10	1	14152.8	0.175504	2.80807	67.3936	864.27	0.0107175	0.17148	4.11552	18.9	0.000234372	0.00374995	0.0899989	121.21	744.015	1332.81	1921.61	2510.4	307.122	482.882	658.642	834.402	2	45.22
5	1	9	42	13	10	1	13978.2	0.173339	2.77343	66.5622	897.74	0.0111326	0.178121	4.2749	57.63	0.000714649	0.0114344	0.274425	131.119	753.924	1342.72	1931.52	2520.31	317.031	492.791	668.551	844.311	6	109.05
5	1	9	42	14	10	1	14240.6	0.176593	2.82549	67.8117	949.56	0.0117752	0.188402	4.52166	28.73	0.00035627	0.00570033	0.136808	134.265	757.07	1345.87	1934.66	2523.46	320.177	495.937	671.697	847.457	3	79.13
5	1	9	42	15	10	1	14253.6	0.176754	2.82806	67.8735	1043.27	0.0129372	0.206995	4.96789	125.57	0.00155715	0.0249144	0.597945	160.417	783.222	1372.02	1960.81	2549.61	346.329	522.089	697.849	873.609	9	245.25
5	1	9	42	16	10	1	14126.4	0.175177	2.80282	67.2678	949.81	0.0117783	0.188452	4.52285	46.38	0.000575142	0.00920227	0.220854	136.722	759.527	1348.32	1937.12	2525.91	322.634	498.394	674.154	849.914	5	144.36
5	1	9	42	17	10	1	14269.6	0.176952	2.83123	67.9496	876.48	0.0108689	0.173903	4.17366	23.49	0.000291291	0.00466066	0.111856	123.516	746.321	1335.12	1923.91	2512.71	309.428	485.188	660.948	836.708	3	47.47
5	1	9	42	18	10	1	14174.1	0.175768	2.81229	67.4949	876.77	0.0108725	0.17396	4.17504	38.97	0.000483253	0.00773205	0.185569	125.68	748.485	1337.28	1926.08	2514.87	311.592	487.352	663.112	838.872	3	95.33
5	1	9	42	19	10	1	14151.1	0.175482	2.80772	67.3852	904.24	0.0112132	0.17941	4.30585	53.28	0.000660706	0.0105713	0.253711	131.414	754.22	1343.02	1931.81	2520.61	317.326	493.086	668.846	844.606	7	141.39
5	1	9	42	20	10	1	14299.1	0.177318	2.83709	68.0903	996.99	0.0123633	0.197813	4.74751	73.7	0.000913927	0.0146228	0.350948	146.946	769.752	1358.55	1947.34	2536.14	332.858	508.618	684.378	860.138	4	115.98
4	10	0.25	43	1	0.25	1	13294.3	0.164858	2.63773	63.3054	1195.63	0.0148266	0.237225	5.69341	867.66	0.0107595	0.172153	4.13166	283.175	905.98	1494.78	2083.57	2672.37	469.087	644.847	820.607	996.367	7	770.96
4	10	0.25	43	2	0.25	1	13079.9	0.1622	2.59519	62.2846	1420.01	0.017609	0.281745	6.76187	906.51	0.0112413	0.179861	4.31666	319.302	942.107	1530.9	2119.7	2708.5	505.214	680.974	856.734	1032.49	3	704.75
4	10	0.25	43	3	0.25	1	13490.8	0.167295	2.67672	64.2412	1496.07	0.0185522	0.296836	7.12405	1121.91	0.0139124	0.222598	5.34236	359.303	982.109	1570.9	2159.7	2748.5	545.215	720.975	896.735	1072.5	5	707.82
4	10	0.25	43	4	0.25	1	13225.7	0.164007	2.62411	62.9787	1131.8	0.014035	0.224561	5.38946	801.73	0.00994197	0.159071	3.81771	265.366	888.172	1476.97	2065.76	2654.56	451.278	627.038	802.798	978.558	5	668.23
4	10	0.25	43	5	0.25	1	13237	0.164148	2.62636	63.0326	1210.31	0.0150086	0.240138	5.76331	981.51	0.0121714	0.194742	4.6738	300.815	923.62	1512.42	2101.21	2690.01	486.727	662.487	838.247	1014.01	1	802.05
4	10	0.25	43	6	0.25	1	13537.8	0.167877	2.68603	64.4648	1278.2	0.0158505	0.253608	6.08659	1001.93	0.0124246	0.198793	4.77104	312.935	935.74	1524.54	2113.33	2702.13	498.847	674.607	850.367	1026.13	7	729.38
4	10	0.25	43	7	0.25	1	13306.1	0.165005	2.64007	63.3617	1430.15	0.0177348	0.283756	6.81015	1156.61	0.0143427	0.229483	5.5076	355.019	977.824	1566.62	2155.42	2744.21	540.931	716.691	892.451	1068.21	5	709.69
4	10	0.25	43	8	0.25	1	13058.3	0.161931	2.59089	62.1814	1104.32	0.0136943	0.219108	5.2586	830.41	0.0102976	0.164762	3.95428	265.531	888.336	1477.13	2065.93	2654.72	451.443	627.203	802.963	978.723	5	744.28
4	10	0.25	43	9	0.25	1	13533	0.167817	2.68508	64.4419	1337.76	0.0165891	0.265425	6.37021	877.33	0.0108795	0.174071	4.17771	304.009	926.814	1515.61	2104.41	2693.2	489.921	665.681	841.441	1017.2	4	589.2
4	10	0.25	43	10	0.25	1	12493	0.154921	2.47874	59.4896	1336.83	0.0165775	0.265241	6.36578	851.33	0.010557	0.168913	4.0539	300.313	923.118	1511.91	2100.71	2689.51	486.225	661.985	837.745	1013.5	8	648.49
4	10	0.25	43	11	0.25	1	13468.1	0.167013	2.67221	64.133	1065.04	0.0132072	0.211315	5.07156	798.21	0.00989831	0.158373	3.80095	255.721	878.526	1467.32	2056.12	2644.91	441.633	617.393	793.153	968.913	3	632.08
4	10	0.25	43	12	0.25	1	13065.2	0.162017	2.59227	62.2145	1177.15	0.0145974	0.233559	5.60541	837.12	0.0103808	0.166093	3.98624	276.447	899.253	1488.05	2076.84	2665.64	462.359	638.119	813.879	989.639	9	647.24
4	10	0.25	43	13	0.25	1	13118.9	0.162682	2.60292	62.47	1080.59	0.0134	0.2144	5.1456	729.4	0.00904503	0.14472	3.47329	248.411	871.216	1460.01	2048.81	2637.6	434.323	610.083	785.843	961.603	7	639.07
4	10	0.25	43	14	0.25	1	13050.4	0.161833	2.58933	62.1438	1346.6	0.0166987	0.267179	6.4123	895.82	0.0111087	0.17774	4.26576	307.76	930.565	1519.36	2108.16	2696.95	493.672	669.432	845.192	1020.95	4	765.05
4	10	0.25	43	15	0.25	1	13621.6	0.168917	2.70267	64.8641	1180.64	0.0146407	0.234251	5.62203	769.07	0.00953696	0.152591	3.66219	267.587	890.392	1479.19	2067.98	2656.78	453.499	629.259	805.019	980.779	5	620.56
4	10	0.25	43	16	0.25	1	13080	0.162201	2.59522	62.2852	1271.83	0.0157715	0.252344	6.05626	909.33	0.0112763	0.18042	4.33009	299.352	922.157	1510.95	2099.75	2688.55	485.264	661.024	836.784	1012.54	6	740.62
4	10	0.25	43	17	0.25	1	12850.5	0.159355	2.54968	61.1923	1264.83	0.0156847	0.250955	6.02293	987.75	0.0122487	0.19598	4.70351	309.154	931.959	1520.76	2109.55	2698.35	495.066	670.826	846.586	1022.35	2	882.41
4	10	0.25	43	18	0.25	1	13191.3	0.16358	2.61728	62.8147	1226.77	0.0152127	0.243404	5.84169	812.04	0.0100698	0.161117	3.86681	279.815	902.621	1491.42	2080.21	2669.01	465.727	641.487	817.247	993.007	6	717.95
4	10	0.25	43	19	0.25	1	13384.4	0.165975	2.65559	63.7342	1218.44	0.0151094	0.241751	5.80202	876.53	0.0108695	0.173913	4.1739	287.523	910.328	1499.12	2087.92	2676.72	473.435	649.195	824.955	1000.72	6	690.73
4	10	0.25	43	20	0.25	1	13376.7	0.16588	2.65407	63.6978	1142.7	0.0141702	0.226723	5.44136	881.11	0.0109263	0.174821	4.19571	277.757	900.562	1489.36	2078.15	2666.95	463.669	639.429	815.189	990.949	2	757.19
4	10	0.25	44	1	0.5	1	13931.4	0.172758	2.76413	66.339	1195.35	0.0148231	0.23717	5.69207	638.54	0.0079183	0.126693	3.04063	251.691	874.497	1463.29	2052.09	2640.88	437.603	613.363	789.123	964.883	5	488.17
4	10	0.25	44	2	0.5	1	13385.6	0.16599	2.65583	63.74	1211.67	0.0150255	0.240408	5.76979	637.27	0.00790256	0.126441	3.03458	253.757	876.562	1465.36	2054.15	2642.95	439.669	615.429	791.189	966.949	3	445.35
4	10	0.25	44	3	0.5	1	13752.3	0.170538	2.7286	65.4864	1302.47	0.0161515	0.258423	6.20216	831.25	0.010308	0.164929	3.95828	292.841	915.647	1504.44	2093.24	2682.03	478.753	654.513	830.273	1006.03	3	554.18
4	10	0.25	44	4	0.5	1	13669.9	0.169515	2.71224	65.0937	1258.7	0.0156087	0.249739	5.99374	598.74	0.00742476	0.118796	2.85111	254.923	877.729	1466.52	2055.32	2644.12	440.835	616.595	792.355	968.115	3	454.36
4	10	0.25	44	5	0.5	1	13546.5	0.167985	2.68776	64.5062	1165.39	0.0144516	0.231225	5.54941	616.37	0.00764338	0.122294	2.93506	244.537	867.342	1456.14	2044.93	2633.73	430.449	606.209	781.969	957.729	2	414.7
4	10	0.25	44	6	0.5	1	13147.7	0.163039	2.60863	62.6071	1155.39	0.0143276	0.229241	5.50179	655.05	0.00812304	0.129969	3.11925	248.473	871.278	1460.07	2048.87	2637.67	434.385	610.145	785.905	961.665	6	488.48
4	10	0.25	44	7	0.5	1	14061.4	0.174371	2.78993	66.9584	1389.48	0.0172304	0.275687	6.61649	594.34	0.0073702	0.117923	2.83016	272.268	895.074	1483.87	2072.67	2661.46	458.18	633.94	809.7	985.46	6	333.82
4	10	0.25	44	8	0.5	1	13007.4	0.1613	2.58081	61.9394	1236.77	0.0153367	0.245388	5.88931	702.08	0.00870624	0.1393	3.3432	266.096	888.902	1477.7	2066.49	2655.29	452.008	627.768	803.528	979.288	6	470.82
4	10	0.25	44	9	0.5	1	13542.2	0.167931	2.6869	64.4857	1068.42	0.0132491	0.211985	5.08765	630.6	0.00781984	0.125117	3.00282	233.181	855.986	1444.78	2033.58	2622.37	419.093	594.853	770.613	946.373	2	420.8
4	10	0.25	44	10	0.5	1	13544.7	0.167963	2.68741	64.4977	1337.67	0.016588	0.265407	6.36978	695.24	0.00862142	0.137943	3.31063	279.006	901.811	1490.61	2079.4	2668.2	464.918	640.678	816.438	992.198	4	443.84
4	10	0.25	44	11	0.5	1	13815.9	0.171326	2.74121	65.7891	954.75	0.0118395	0.189432	4.54637	566.73	0.00702781	0.112445	2.69868	208.815	831.62	1420.42	2009.21	2598.01	394.727	570.487	746.247	922.007	1	414.84
4	10	0.25	44	12	0.5	1	13561.7	0.168174	2.69079	64.5789	1074.28	0.0133218	0.213148	5.11556	553.7	0.00686623	0.10986	2.63663	223.431	846.236	1435.03	2023.83	2612.62	409.343	585.103	760.863	936.623	3	371.3
4	10	0.25	44	13	0.5	1	13567.1	0.16824	2.69184	64.6042	1199.5	0.0148746	0.237993	5.71183	731.62	0.00907256	0.145161	3.48386	265.036	887.841	1476.64	2065.43	2654.23	450.948	626.708	802.468	978.228	3	480.68
4	10	0.25	44	14	0.5	1	13996	0.173559	2.77694	66.6466	993.02	0.0123141	0.197025	4.72861	634.74	0.00787118	0.125939	3.02253	223.401	846.206	1435	2023.8	2612.59	409.313	585.073	760.833	936.593	3	509.92
4	10	0.25	44	15	0.5	1	12889.1	0.159833	2.55734	61.376	1290.02	0.0159971	0.255953	6.14288	558.98	0.00693171	0.110907	2.66178	253.765	876.57	1465.37	2054.16	2642.96	439.677	615.437	791.197	966.957	3	418.19
4	10	0.25	44	16	0.5	1	13518.9	0.167643	2.68228	64.3748	1176.99	0.0145954	0.233527	5.60464	657.35	0.00815156	0.130425	3.1302	251.753	874.558	1463.35	2052.15	2640.95	437.665	613.425	789.185	964.945	3	416.98
4	10	0.25	44	17	0.5	1	13411.7	0.166314	2.66102	63.8646	1091.37	0.0135337	0.216539	5.19694	619.57	0.00768306	0.122929	2.9503	234.817	857.622	1446.42	2035.21	2624.01	420.729	596.489	772.249	948.009	2	505.17
4	10	0.25	44	18	0.5	1	13275.9	0.16463	2.63408	63.2179	1042.21	0.0129241	0.206785	4.96284	566.09	0.00701988	0.112318	2.69563	220.73	843.536	1432.33	2021.13	2609.92	406.642	582.402	758.162	933.922	2	401
4	10	0.25	44	19	0.5	1	14044	0.174155	2.78648	66.8755	1528.44	0.0189536	0.303258	7.2782	636.85	0.00789735	0.126358	3.03258	297.174	919.979	1508.78	2097.57	2686.37	483.086	658.846	834.606	1010.37	5	405.73
4	10	0.25	44	20	0.5	1	13563.3	0.168194	2.6911	64.5863	1391.09	0.0172504	0.276006	6.62416	590.37	0.00732097	0.117135	2.81125	271.944	894.75	1483.55	2072.34	2661.14	457.856	633.616	809.376	985.136	6	374.44
4	10	0.25	45	1	1	1	13756.5	0.17059	2.72944	65.5065	1003.32	0.0124418	0.199069	4.77766	573.16	0.00710755	0.113721	2.7293	216.363	839.168	1427.96	2016.76	2605.56	402.275	578.035	753.795	929.555	1	308.68
4	10	0.25	45	2	1	1	13575.2	0.168342	2.69347	64.6432	1009.55	0.0125191	0.200305	4.80732	342.88	0.00425193	0.0680309	1.63274	185.614	808.419	1397.21	1986.01	2574.81	371.526	547.286	723.046	898.806	2	216.39
4	10	0.25	45	3	1	1	13566.5	0.168234	2.69174	64.6018	1061.51	0.0131634	0.210614	5.05475	354.43	0.00439516	0.0703225	1.68774	194.33	817.135	1405.93	1994.73	2583.52	380.242	556.002	731.762	907.522	2	266.99
4	10	0.25	45	4	1	1	13868.5	0.171979	2.75166	66.0398	1015.76	0.0125961	0.201537	4.83689	501.87	0.00622351	0.0995761	2.38983	208.286	831.092	1419.89	2008.68	2597.48	394.198	569.958	745.718	921.478	2	267
4	10	0.25	45	5	1	1	13719	0.170125	2.722	65.328	1132.06	0.0140383	0.224612	5.3907	375.65	0.0046583	0.0745328	1.78879	206.925	829.73	1418.53	2007.32	2596.12	392.837	568.597	744.357	920.117	5	264.3
4	10	0.25	45	6	1	1	13993.8	0.173532	2.77651	66.6361	1012.92	0.0125609	0.200974	4.82337	257.94	0.00319862	0.0511779	1.22827	174.419	797.224	1386.02	1974.82	2563.61	360.331	536.091	711.851	887.611	0	185.12
4	10	0.25	45	7	1	1	13832.4	0.17153	2.74449	65.8677	1215.73	0.0150758	0.241213	5.78912	430	0.00533228	0.0853164	2.04759	225.867	848.673	1437.47	2026.26	2615.06	411.779	587.539	763.299	939.059	4	261.06
4	10	0.25	45	8	1	1	13915.1	0.172556	2.76089	66.2614	971.47	0.0120468	0.19275	4.62599	291.32	0.00361255	0.0578009	1.38722	173.311	796.116	1384.91	1973.71	2562.5	359.223	534.983	710.743	886.503	2	209.63
4	10	0.25	45	9	1	1	13867	0.17196	2.75136	66.0327	1139.8	0.0141342	0.226148	5.42755	469.17	0.00581801	0.0930881	2.23412	220.822	843.627	1432.42	2021.22	2610.02	406.734	582.494	758.254	934.014	8	270.96
4	10	0.25	45	10	1	1	13996.6	0.173566	2.77706	66.6495	1080.17	0.0133948	0.214317	5.1436	360.68	0.00447266	0.0715626	1.7175	197.749	820.554	1409.35	1998.15	2586.94	383.661	559.421	735.181	910.941	2	224.5
4	10	0.25	45	11	1	1	13960	0.173113	2.76981	66.4756	1069.73	0.0132653	0.212245	5.09389	469.42	0.00582111	0.0931377	2.23531	211.24	834.045	1422.84	2011.64	2600.43	397.152	572.912	748.672	924.432	6	248.09
4	10	0.25	45	12	1	1	13617	0.168859	2.70175	64.842	999.24	0.0123912	0.198259	4.75823	422.33	0.00523716	0.0837946	2.01107	195.103	817.908	1406.7	1995.5	2584.3	381.015	556.775	732.535	908.295	1	220.59
4	10	0.25	45	13	1	1	14016.7	0.173816	2.78106	66.7455	1026.27	0.0127264	0.203622	4.88694	490.87	0.0060871	0.0973936	2.33745	208.219	831.024	1419.82	2008.62	2597.41	394.131	569.891	745.651	921.411	6	254.72
4	10	0.25	45	14	1	1	13442.9	0.166701	2.66722	64.0132	1061.98	0.0131692	0.210708	5.05698	530.87	0.00658313	0.10533	2.52792	218.61	841.415	1430.21	2019.01	2607.8	404.522	580.282	756.042	931.802	3	315.45
4	10	0.25	45	15	1	1	13858.1	0.171849	2.74959	65.9902	1124.53	0.0139449	0.223118	5.35484	616.16	0.00764078	0.122252	2.93406	238.9	861.705	1450.5	2039.3	2628.09	424.812	600.572	776.332	952.092	3	230.44
4	10	0.25	45	16	1	1	13840	0.171625	2.746	65.904	1201.1	0.0148944	0.238311	5.71945	406.22	0.00503739	0.0805982	1.93436	220.596	843.401	1432.2	2020.99	2609.79	406.508	582.268	758.028	933.788	2	225.48
4	10	0.25	45	17	1	1	13299.2	0.164919	2.6387	63.3288	912.2	0.0113119	0.18099	4.34376	309.01	0.00383192	0.0613107	1.47146	167.604	790.41	1379.21	1968	2556.8	353.516	529.276	705.036	880.796	2	306.31
4	10	0.25	45	18	1	1	13461.9	0.166936	2.67098	64.1034	1119.17	0.0138784	0.222055	5.32931	360.16	0.00446621	0.0714594	1.71503	203.03	825.835	1414.63	2003.43	2592.22	388.942	564.702	740.462	916.222	2	207.51
4	10	0.25	45	19	1	1	13971.5	0.173255	2.77209	66.5301	1064.96	0.0132062	0.211299	5.07118	347.5	0.00430922	0.0689476	1.65474	193.852	816.658	1405.45	1994.25	2583.05	379.764	555.524	731.284	907.044	0	225.57
4	10	0.25	45	20	1	1	13881	0.172134	2.75414	66.0993	1281.56	0.0158922	0.254275	6.10259	471.53	0.00584727	0.0935564	2.24535	240.602	863.407	1452.2	2041	2629.8	426.514	602.274	778.034	953.794	2	264.31
4	10	0.25	46	1	3	1	14554.5	0.180485	2.88777	69.3064	1217.27	0.0150949	0.241519	5.79645	212.87	0.00263972	0.0422356	1.01365	196.279	819.084	1407.88	1996.68	2585.47	382.191	557.951	733.711	909.471	3	106.63
4	10	0.25	46	2	3	1	14195	0.176028	2.81644	67.5946	1035.43	0.01284	0.20544	4.93056	122.78	0.00152255	0.0243608	0.584659	158.958	781.763	1370.56	1959.36	2548.15	344.87	520.63	696.39	872.15	2	76.94
4	10	0.25	46	3	3	1	14179.5	0.175835	2.81335	67.5204	988.91	0.0122631	0.19621	4.70904	174.07	0.00215858	0.0345373	0.828894	159.613	782.418	1371.21	1960.01	2548.81	345.525	521.285	697.045	872.805	0	82.29
4	10	0.25	46	4	3	1	14152.5	0.175501	2.80801	67.3923	975.46	0.0120963	0.193541	4.64499	423.68	0.0052539	0.0840624	2.0175	192.024	814.829	1403.63	1992.42	2581.22	377.936	553.696	729.456	905.216	2	159.06
4	10	0.25	46	5	3	1	14072.1	0.174503	2.79204	67.009	961.35	0.0119214	0.190742	4.5778	321.94	0.00399226	0.0638762	1.53303	176.124	798.93	1387.73	1976.52	2565.32	362.036	537.796	713.556	889.316	1	109.99
4	10	0.25	46	6	3	1	14111.9	0.174996	2.79994	67.1985	945.77	0.0117282	0.18765	4.50361	145	0.00179809	0.0287695	0.690468	149.702	772.507	1361.3	1950.1	2538.9	335.614	511.374	687.134	862.894	1	87.54
4	10	0.25	46	7	3	1	14220.2	0.17634	2.82144	67.7145	1118.34	0.0138681	0.22189	5.32536	136.05	0.00168711	0.0269937	0.647849	172.158	794.963	1383.76	1972.56	2561.35	358.07	533.83	709.59	885.35	1	78.55
4	10	0.25	46	8	3	1	14123.6	0.175142	2.80227	67.2546	880.31	0.0109164	0.174663	4.1919	149.61	0.00185526	0.0296842	0.71242	141.351	764.156	1352.95	1941.75	2530.54	327.263	503.023	678.783	854.543	0	100.3
4	10	0.25	46	9	3	1	13865.7	0.171943	2.75109	66.0262	983.98	0.012202	0.195232	4.68556	219.79	0.00272554	0.0436086	1.04661	165.211	788.016	1376.81	1965.61	2554.4	351.123	526.883	702.643	878.403	3	115.79
4	10	0.25	46	10	3	1	14436.3	0.179019	2.8643	68.7433	1085.99	0.013467	0.215472	5.17132	418.16	0.00518545	0.0829672	1.99121	206.436	829.242	1418.04	2006.83	2595.63	392.348	568.108	743.868	919.628	1	150.97
4	10	0.25	46	11	3	1	13789	0.170993	2.73588	65.6611	879.36	0.0109046	0.174474	4.18738	110.81	0.00137411	0.0219858	0.52766	135.895	758.701	1347.5	1936.29	2525.09	321.807	497.567	673.327	849.087	0	84.44
4	10	0.25	46	12	3	1	14163.9	0.175641	2.81026	67.4463	904.18	0.0112124	0.179399	4.30557	131.88	0.0016354	0.0261663	0.627992	142.194	764.999	1353.79	1942.59	2531.39	328.106	503.866	679.626	855.386	1	72.45
4	10	0.25	46	13	3	1	14346.4	0.177904	2.84647	68.3152	893.37	0.0110784	0.177254	4.25409	314.32	0.00389777	0.0623643	1.49674	165.749	788.554	1377.35	1966.15	2554.94	351.661	527.421	703.181	878.941	2	137.33
4	10	0.25	46	14	3	1	14446.1	0.17914	2.86625	68.7899	1002.36	0.0124299	0.198878	4.77308	175.1	0.00217135	0.0347416	0.833799	161.6	784.405	1373.2	1962	2550.79	347.512	523.272	699.032	874.792	3	70.13
4	10	0.25	46	15	3	1	13872.3	0.172025	2.75241	66.0578	937.67	0.0116277	0.186043	4.46504	147.95	0.00183467	0.0293548	0.704515	148.995	771.801	1360.6	1949.39	2538.19	334.907	510.667	686.427	862.187	0	84.03
4	10	0.25	46	16	3	1	14167.7	0.175689	2.81102	67.4644	1005.88	0.0124736	0.199577	4.78985	181.44	0.00224997	0.0359996	0.863989	162.953	785.758	1374.55	1963.35	2552.15	348.865	524.625	700.385	876.145	1	75.72
4	10	0.25	46	17	3	1	14100.9	0.17486	2.79776	67.1462	970.27	0.012032	0.192512	4.62028	199.58	0.00247492	0.0395987	0.950369	160.555	783.361	1372.16	1960.95	2549.75	346.467	522.227	697.987	873.747	1	97.9
4	10	0.25	46	18	3	1	14354.3	0.178002	2.84804	68.3529	988.99	0.0122641	0.196226	4.70942	251.35	0.0031169	0.0498704	1.19689	170.23	793.035	1381.83	1970.63	2559.42	356.142	531.902	707.662	883.422	2	97.16
4	10	0.25	46	19	3	1	13951	0.173001	2.76802	66.4325	918.88	0.0113947	0.182315	4.37556	116.95	0.00145025	0.0232041	0.556898	142.162	764.967	1353.76	1942.56	2531.36	328.074	503.834	679.594	855.354	0	75.88
4	10	0.25	46	20	3	1	14243.1	0.176624	2.82598	67.8236	1084.18	0.0134445	0.215112	5.1627	135.71	0.00168289	0.0269263	0.64623	167.423	790.228	1379.02	1967.82	2556.62	353.335	529.095	704.855	880.615	1	61.28
4	10	0.25	47	1	5	1	14019.3	0.173849	2.78158	66.7579	889.97	0.0110362	0.176579	4.2379	156.12	0.00193599	0.0309758	0.743419	143.57	766.375	1355.17	1943.97	2532.76	329.482	505.242	681.002	856.762	1	98.44
4	10	0.25	47	2	5	1	14345.8	0.177897	2.84636	68.3125	1047.94	0.0129951	0.207922	4.99013	250.45	0.00310574	0.0496918	1.1926	178.197	801.002	1389.8	1978.59	2567.39	364.109	539.869	715.629	891.389	3	78.66
4	10	0.25	47	3	5	1	14134	0.175271	2.80433	67.304	960.85	0.0119152	0.190642	4.57542	158.44	0.00196476	0.0314361	0.754467	153.616	776.422	1365.22	1954.01	2542.81	339.528	515.288	691.048	866.808	1	64.35
4	10	0.25	47	4	5	1	14332.7	0.177735	2.84375	68.2501	919.96	0.0114081	0.182529	4.38071	44.56	0.000552573	0.00884116	0.212188	132.375	755.18	1343.98	1932.77	2521.57	318.287	494.047	669.807	845.567	0	30.3
4	10	0.25	47	5	5	1	14156.2	0.175547	2.80874	67.4099	906.85	0.0112455	0.179928	4.31828	80.01	0.000992175	0.0158748	0.380995	135.441	758.246	1347.04	1935.84	2524.63	321.353	497.113	672.873	848.633	0	36.94
4	10	0.25	47	6	5	1	14300.8	0.177339	2.83743	68.0982	945.85	0.0117291	0.187666	4.50399	98.5	0.00122146	0.0195434	0.469042	143.331	766.136	1354.93	1943.73	2532.52	329.243	505.003	680.763	856.523	1	49.63
4	10	0.25	47	7	5	1	14266.7	0.176917	2.83067	67.936	930.37	0.0115372	0.184595	4.43028	99.64	0.0012356	0.0197696	0.47447	141.363	764.168	1352.96	1941.76	2530.56	327.275	503.035	678.795	854.555	0	56.83
4	10	0.25	47	8	5	1	13948	0.172964	2.76742	66.418	921.05	0.0114216	0.182746	4.3859	123.37	0.00152987	0.0244779	0.587469	143.341	766.146	1354.94	1943.74	2532.53	329.253	505.013	680.773	856.533	1	75.81
4	10	0.25	47	9	5	1	14342	0.17785	2.8456	68.2943	960.31	0.0119085	0.190535	4.57285	96.08	0.00119145	0.0190633	0.457518	144.984	767.789	1356.58	1945.38	2534.18	330.896	506.656	682.416	858.176	0	45.27
4	10	0.25	47	10	5	1	14134.9	0.175282	2.80451	67.3084	820.77	0.0101781	0.162849	3.90838	153.3	0.00190102	0.0304163	0.729991	133.686	756.491	1345.29	1934.08	2522.88	319.598	495.358	671.118	846.878	0	80.47
4	10	0.25	47	11	5	1	14089.4	0.174717	2.79548	67.0915	847.33	0.0105074	0.168119	4.03485	103.88	0.00128818	0.0206109	0.494661	130.548	753.354	1342.15	1930.95	2519.74	316.46	492.22	667.98	843.74	0	36.58
4	10	0.25	47	12	5	1	14251.5	0.176728	2.82765	67.8636	938.97	0.0116438	0.186301	4.47123	143.05	0.00177391	0.0283826	0.681182	148.501	771.306	1360.1	1948.9	2537.69	334.413	510.173	685.933	861.693	0	65.43
4	10	0.25	47	13	5	1	14097.3	0.174816	2.79705	67.1292	909.15	0.011274	0.180385	4.32923	104.5	0.00129587	0.0207339	0.497613	139.118	761.923	1350.72	1939.52	2528.31	325.03	500.79	676.55	852.31	0	83.52
4	10	0.25	47	14	5	1	14284	0.17713	2.83409	68.0181	842.44	0.0104468	0.167149	4.01157	83.5	0.00103545	0.0165673	0.397614	127.08	749.885	1338.68	1927.48	2516.27	312.992	488.752	664.512	840.272	1	41.41
4	10	0.25	47	15	5	1	13970.8	0.173247	2.77195	66.5269	954.67	0.0118385	0.189416	4.54599	181.27	0.00224786	0.0359658	0.86318	155.902	778.707	1367.5	1956.3	2545.09	341.814	517.574	693.334	869.094	1	81.3
4	10	0.25	47	16	5	1	14293.3	0.177246	2.83594	68.0626	969.4	0.0120212	0.192339	4.61613	116.78	0.00144815	0.0231703	0.556088	149.072	771.877	1360.67	1949.47	2538.27	334.984	510.744	686.504	862.264	2	56.71
4	10	0.25	47	17	5	1	14205.4	0.176156	2.8185	67.644	923.87	0.0114566	0.183305	4.39933	78.77	0.000976798	0.0156288	0.375091	137.607	760.412	1349.21	1938	2526.8	323.519	499.279	675.039	850.799	0	54.81
4	10	0.25	47	18	5	1	14334.2	0.177753	2.84405	68.2573	1055.97	0.0130947	0.209515	5.02837	202.72	0.00251386	0.0402217	0.965321	172.748	795.553	1384.35	1973.15	2561.94	358.66	534.42	710.18	885.94	3	84.27
4	10	0.25	47	19	5	1	14220.3	0.176341	2.82146	67.715	917.17	0.0113735	0.181976	4.36742	109.67	0.00135998	0.0217597	0.522232	140.928	763.733	1352.53	1941.33	2530.12	326.84	502.6	678.36	854.12	1	41.65
4	10	0.25	47	20	5	1	14068.6	0.17446	2.79136	66.9926	932.67	0.0115657	0.185051	4.44123	184.97	0.00229375	0.0366999	0.880799	153.39	776.195	1364.99	1953.79	2542.58	339.302	515.062	690.822	866.582	2	57.38
4	10	0.25	48	1	10	1	14013.4	0.173775	2.7804	66.7297	890.64	0.0110445	0.176712	4.24109	89.6	0.0011111	0.0177776	0.426661	134.533	757.338	1346.13	1934.93	2523.73	320.445	496.205	671.965	847.725	1	53.36
4	10	0.25	48	2	10	1	14223.6	0.176382	2.82211	67.7307	891.11	0.0110503	0.176805	4.24333	34.8	0.000431542	0.00690468	0.165712	127.076	749.881	1338.68	1927.47	2516.27	312.988	488.748	664.508	840.268	0	17.21
4	10	0.25	48	3	10	1	14273.1	0.176995	2.83193	67.9662	919.76	0.0114056	0.18249	4.37976	36.14	0.000448159	0.00717055	0.172093	131.192	753.997	1342.79	1931.59	2520.39	317.104	492.864	668.624	844.384	1	11.55
4	10	0.25	48	4	10	1	14199.3	0.176081	2.81729	67.615	900.93	0.0111721	0.178754	4.29009	66.77	0.000827991	0.0132479	0.317948	132.811	755.617	1344.41	1933.21	2522	318.723	494.483	670.243	846.003	1	50.57
4	10	0.25	48	5	10	1	14404.2	0.178622	2.85795	68.5907	993.81	0.0123239	0.197182	4.73237	40.53	0.000502598	0.00804157	0.192998	141.957	764.763	1353.56	1942.35	2531.15	327.869	503.629	679.389	855.149	0	24.62
4	10	0.25	48	6	10	1	14666.5	0.181873	2.90998	69.8394	1131.58	0.0140323	0.224517	5.38841	358.94	0.00445109	0.0712174	1.70922	204.566	827.371	1416.17	2004.96	2593.76	390.478	566.238	741.998	917.758	3	66.35
4	10	0.25	48	7	10	1	14400.3	0.178573	2.85717	68.5721	975.39	0.0120955	0.193527	4.64466	192.27	0.00238427	0.0381483	0.91556	160.255	783.06	1371.86	1960.65	2549.45	346.167	521.927	697.687	873.447	1	24.89
4	10	0.25	48	8	10	1	14469	0.179425	2.8708	68.8991	953.92	0.0118292	0.189267	4.54242	231.68	0.00287298	0.0459677	1.10322	162.717	785.522	1374.32	1963.11	2551.91	348.629	524.389	700.149	875.909	3	43.37
4	10	0.25	48	9	10	1	14388.2	0.178423	2.85477	68.5144	931.51	0.0115513	0.184821	4.43571	91.08	0.00112945	0.0180712	0.433709	140.345	763.15	1351.95	1940.74	2529.54	326.257	502.017	677.777	853.537	0	21.79
4	10	0.25	48	10	10	1	14213.3	0.176254	2.82007	67.6816	1019.24	0.0126392	0.202228	4.85346	211.82	0.0026267	0.0420273	1.00865	168.956	791.761	1380.56	1969.35	2558.15	354.868	530.628	706.388	882.148	1	69.45
4	10	0.25	48	11	10	1	14531.2	0.180197	2.88315	69.1956	1045.87	0.0129695	0.207511	4.98027	308.11	0.00382076	0.0611322	1.46717	185.826	808.632	1397.43	1986.22	2575.02	371.738	547.498	723.258	899.018	1	61.25
4	10	0.25	48	12	10	1	14140.2	0.175348	2.80557	67.3336	904.37	0.0112148	0.179436	4.30647	71.87	0.000891234	0.0142597	0.342234	133.984	756.789	1345.58	1934.38	2523.18	319.896	495.656	671.416	847.176	2	49.89
4	10	0.25	48	13	10	1	14378.3	0.1783	2.8528	68.4673	950.52	0.0117871	0.188593	4.52623	135.74	0.00168326	0.0269322	0.646373	149.083	771.888	1360.68	1949.48	2538.28	334.995	510.755	686.515	862.275	3	39.72
4	10	0.25	48	14	10	1	14372.8	0.178232	2.85171	68.441	979.74	0.0121494	0.19439	4.66537	67.6	0.000838283	0.0134125	0.321901	143.742	766.547	1355.34	1944.14	2532.93	329.654	505.414	681.174	856.934	0	35.06
4	10	0.25	48	15	10	1	14207.2	0.176178	2.81885	67.6524	1002.24	0.0124284	0.198855	4.77251	114.15	0.00141553	0.0226485	0.543565	153.218	776.024	1364.82	1953.62	2542.41	339.13	514.89	690.65	866.41	0	52.02
4	10	0.25	48	16	10	1	14210.5	0.17622	2.81951	67.6683	920.78	0.0114183	0.182692	4.38461	137.37	0.00170348	0.0272556	0.654135	145.225	768.03	1356.83	1945.62	2534.42	331.137	506.897	682.657	858.417	0	29.66
4	10	0.25	48	17	10	1	14350	0.177949	2.84718	68.3324	923.14	0.0114475	0.18316	4.39585	170.02	0.00210836	0.0337337	0.809609	150.03	772.835	1361.63	1950.43	2539.22	335.942	511.702	687.462	863.222	0	33.71
4	10	0.25	48	18	10	1	14591.5	0.180944	2.89511	69.4826	1015.59	0.012594	0.201503	4.83608	273.04	0.00338587	0.0541739	1.30017	176.857	799.663	1388.46	1977.25	2566.05	362.769	538.529	714.289	890.049	0	59.96
4	10	0.25	48	19	10	1	14341	0.177838	2.8454	68.2897	899.83	0.0111585	0.178535	4.28485	12.9	0.000159968	0.00255949	0.0614278	125.267	748.072	1336.87	1925.66	2514.46	311.179	486.939	662.699	838.459	0	8.27
4	10	0.25	48	20	10	1	14235.7	0.176531	2.8245	67.788	878.15	0.0108896	0.174234	4.18161	76.6	0.000949889	0.0151982	0.364757	131.034	753.839	1342.64	1931.43	2520.23	316.946	492.706	668.466	844.226	0	19.99

## Sheet: Index
Trial 001=reference ( No KW)										AD	AD	LD	LD
								No.	Scenario*	Detection	Hiding	Detection	Hiding
										Distance (km)	Time (hours)	Distance (km)	Time (hours)
									Baseline strategy	5	1	5	3
								2	Fear driven strategy	10	9	10	12
								3	Fear impulse strategy	1	0.25	1	1
								4	Maximum detection/Minimum hiding time	10	0.25	10	1
FC = Foraging Costs								5	Minimum detection/Maximum hiding time	1	9	1	9
COT = Cost of Transport
percentages: 5, 10, 15, 20 refer to prey capture costs
Low/High: refer to low quality or high quality (nutrition) prey
KWR = killer whale return rates/day

## Sheet: reference_
Trial	Rep	KWReturn	Rules	LD= 1, AD = 0	DTot	stepmax	hours	Dtotal/day	DTravel	stepmax	hours	Dtravel/day	DFlee	COT kcal/day	FC +COT (5%)(LOW VALUE)	FC +COT (10%)LOW VALUE	FC +COT (15%)LOW VALUE	FC +COT (20%)LOW VALUE	FC +COT (5%)HIGH VALUE	FC +COT (10%)HIGH VALUE	FC +COT (15%)HIGH VALUE	FC +COT (20%)HIGH VALUE	Encounters	Calories Lost
Ex001	1	3	1	0	14372	0.178223	2.85156	68.4375	918.729	0.0113928	0.182285	4.37484	0	26479.3	27102.1	27690.9	28279.7	28868.5	26665.2	26841	27016.8	27192.5	0	0
Ex001	2	3	1	0	14413.9	0.178742	2.85987	68.6368	933.811	0.0115799	0.185278	4.44666	0	26914	28159.6	29337.2	30514.8	31692.4	27285.9	27637.4	27988.9	28340.4	0	0
Ex001	3	3	1	0	14468.5	0.179418	2.87069	68.8966	926.355	0.0114874	0.183798	4.41116	0	26699.1	26699.1	26699.1	26699.1	26699.1	26699.1	26699.1	26699.1	26699.1	0	0
Ex001	4	3	1	0	14481.3	0.179577	2.87323	68.9575	964.284	0.0119577	0.191324	4.59177	0	27792.3	27793.9	27792.3	27792.3	27792.3	27792.3	27792.3	27792.3	27792.3	0	0
Ex001	5	3	1	0	14346.9	0.177911	2.84657	68.3177	884.137	0.0109639	0.175422	4.21012	0	25482.3	25668.2	25844	26019.8	26195.5	25482.3	25482.3	25482.3	25482.3	0	0
Ex001	6	3	1	0	14450.4	0.179195	2.86712	68.8108	979.521	0.0121467	0.194347	4.66433	0	28231.5	28603.3	28954.8	29306.3	29657.9	28231.5	28231.5	28231.5	28231.5	0	0
Ex001	7	3	1	0	14450.4	0.179194	2.8671	68.8105	933.1	0.011571	0.185137	4.44328	0	26893.5	26893.5	26893.5	26893.5	26893.5	26893.5	26893.5	26893.5	26893.5	0	0
Ex001	8	3	1	0	14424.7	0.178875	2.862	68.688	938.414	0.0116369	0.186191	4.46858	0	27046.7	27046.7	27046.7	27046.7	27046.7	27046.7	27046.7	27046.7	27046.7	0	0
Ex001	9	3	1	0	14370	0.178197	2.85115	68.4277	865.385	0.0107313	0.171701	4.12083	0	24941.9	24941.9	24941.9	24941.9	24941.9	24941.9	24941.9	24941.9	24941.9	0	0
Ex001	10	3	1	0	14431.3	0.178958	2.86332	68.7197	910.994	0.0112969	0.180751	4.33801	0	26256.4	26256.4	26256.4	26256.4	26256.4	26256.4	26256.4	26256.4	26256.4	0	0
Ex001	11	3	1	0	14345	0.177887	2.8462	68.3087	873.385	0.0108305	0.173289	4.15893	0	25172.5	25172.5	25172.5	25172.5	25172.5	25172.5	25172.5	25172.5	25172.5	0	0
Ex001	12	3	1	0	14474.1	0.179488	2.8718	68.9233	994.059	0.012327	0.197231	4.73355	0	28650.5	28650.5	28650.5	28650.5	28650.5	28650.5	28650.5	28650.5	28650.5	0	0
Ex001	13	3	1	0	14393.1	0.178484	2.85574	68.5378	902.682	0.0111938	0.179101	4.29843	0	26016.8	26016.8	26016.8	26016.8	26016.8	26016.8	26016.8	26016.8	26016.8	0	0
Ex001	14	3	1	0	14161.8	0.175615	2.80984	67.4361	803.947	0.00996946	0.159511	3.82827	0	23171.1	23171.1	23171.1	23171.1	23171.1	23171.1	23171.1	23171.1	23171.1	0	0
Ex001	15	3	1	0	14623.9	0.181346	2.90154	69.6369	993.231	0.0123167	0.197067	4.72961	0	28626.6	28626.6	28626.6	28626.6	28626.6	28626.6	28626.6	28626.6	28626.6	0	0
Ex001	16	3	1	0	14322.7	0.177611	2.84178	68.2026	876.455	0.0108686	0.173898	4.17354	0	25260.9	25260.9	25260.9	25260.9	25260.9	25260.9	25260.9	25260.9	25260.9	0	0
Ex001	17	3	1	0	14555.8	0.180501	2.88801	69.3122	992.787	0.0123112	0.196979	4.7275	0	28613.8	28613.8	28613.8	28613.8	28613.8	28613.8	28613.8	28613.8	28613.8	0	0
Ex001	18	3	1	0	14516.4	0.180012	2.8802	69.1248	983.835	0.0122002	0.195203	4.68487	0	28355.8	28355.8	28355.8	28355.8	28355.8	28355.8	28355.8	28355.8	28355.8	0	0
Ex001	19	3	1	0	14336.1	0.177777	2.84444	68.2665	851.007	0.010553	0.168848	4.05236	0	24527.5	24527.5	24527.5	24527.5	24527.5	24527.5	24527.5	24527.5	24527.5	0	0
Ex001	20	3	1	0	14099	0.174836	2.79738	67.1371	749.149	0.00928992	0.148639	3.56733	0	21591.7	21591.7	21591.7	21591.7	21591.7	21591.7	21591.7	21591.7	21591.7	0	0
Ex001	1	0	1	1	14921.3	0.185034	2.96054	71.0531	1610.7	0.0199737	0.31958	7.66991	0	46423.1	47668.8	48846.3	50023.9	51201.5	46795	47146.5	47498	47849.5	0
Ex001	2	0	1	1	15392	0.190871	3.05393	73.2943	2121.51	0.026308	0.420928	10.1023	0	61145.4	61145.4	61145.4	61145.4	61145.4	61145.4	61145.4	61145.4	61145.4	0
Ex001	3	0	1	1	15270.3	0.189362	3.02979	72.7149	1933.58	0.0239777	0.383642	9.20742	0	55729.1	55730.7	55729.1	55729.1	55729.1	55729.1	55729.1	55729.1	55729.1	0
Ex001	4	0	1	1	15365.9	0.190547	3.04876	73.1702	2055.01	0.0254834	0.407734	9.78563	0	59228.8	59414.7	59590.5	59766.2	59942	59228.8	59228.8	59228.8	59228.8	0
Ex001	5	0	1	1	15006.4	0.186089	2.97742	71.4581	1585.87	0.0196658	0.314653	7.55168	0	45707.5	46079.4	46430.9	46782.4	47133.9	45707.5	45707.5	45707.5	45707.5	0
Ex001	6	0	1	1	15168.6	0.188101	3.00961	72.2306	1907.82	0.0236582	0.378532	9.08476	0	54986.7	54986.7	54986.7	54986.7	54986.7	54986.7	54986.7	54986.7	54986.7	0
Ex001	7	0	1	1	15361.6	0.190494	3.04791	73.1498	2142.03	0.0265626	0.425001	10.2	0	61737	61737	61737	61737	61737	61737	61737	61737	61737	0
Ex001	8	0	1	1	14925.8	0.185089	2.96143	71.0744	1621.2	0.0201039	0.321662	7.7199	0	46725.7	46725.7	46725.7	46725.7	46725.7	46725.7	46725.7	46725.7	46725.7	0
Ex001	9	0	1	1	15026.3	0.186336	2.98138	71.553	1858.69	0.023049	0.368784	8.85081	0	53570.7	53570.7	53570.7	53570.7	53570.7	53570.7	53570.7	53570.7	53570.7	0
Ex001	10	0	1	1	14912.6	0.184926	2.95881	71.0115	1742.88	0.0216129	0.345806	8.29935	0	50232.9	50232.9	50232.9	50232.9	50232.9	50232.9	50232.9	50232.9	50232.9	0
Ex001	11	0	1	1	15015.9	0.186206	2.9793	71.5033	1707.9	0.021179	0.338864	8.13274	0	49224.5	49224.5	49224.5	49224.5	49224.5	49224.5	49224.5	49224.5	49224.5	0
Ex001	12	0	1	1	15252	0.189134	3.02615	72.6276	2015.59	0.0249946	0.399914	9.59794	0	58092.8	58092.8	58092.8	58092.8	58092.8	58092.8	58092.8	58092.8	58092.8	0
Ex001	13	0	1	1	15312.8	0.189888	3.03821	72.9171	2129.23	0.0264039	0.422462	10.1391	0	61368.1	61368.1	61368.1	61368.1	61368.1	61368.1	61368.1	61368.1	61368.1	0
Ex001	14	0	1	1	15084.2	0.187054	2.99286	71.8286	1786.45	0.0221531	0.35445	8.50681	0	51488.6	51488.6	51488.6	51488.6	51488.6	51488.6	51488.6	51488.6	51488.6	0
Ex001	15	0	1	1	15032	0.186407	2.98251	71.5802	1808.64	0.0224282	0.358852	8.61245	0	52128	52128	52128	52128	52128	52128	52128	52128	52128	0
Ex001	16	0	1	1	15380.7	0.190731	3.0517	73.2407	2087.25	0.0258832	0.414132	9.93916	0	60158.1	60158.1	60158.1	60158.1	60158.1	60158.1	60158.1	60158.1	60158.1	0
Ex001	17	0	1	1	14975.3	0.185703	2.97125	71.31	1567.98	0.019444	0.311104	7.4665	0	45192	45192	45192	45192	45192	45192	45192	45192	45192	0
Ex001	18	0	1	1	15073	0.186915	2.99065	71.7755	1728.48	0.0214343	0.342949	8.23076	0	49817.8	49817.8	49817.8	49817.8	49817.8	49817.8	49817.8	49817.8	49817.8	0
Ex001	19	0	1	1	15264.1	0.189284	3.02855	72.6851	2096.76	0.0260012	0.416019	9.98445	0	60432.2	60432.2	60432.2	60432.2	60432.2	60432.2	60432.2	60432.2	60432.2	0
Ex001	20	0	1	1	15217.2	0.188703	3.01925	72.4621	2004.73	0.0248599	0.397759	9.54621	0	57779.7	57779.7	57779.7	57779.7	57779.7	57779.7	57779.7	57779.7	57779.7	0

## Sheet: Values for FC calculations
Calculations based on Cipriano (1992) and Benoit-Bird (2004)
Foraging cost = 0.15 Kcal fixed search cost per prey + capture cost expressed as a percentage caloric content of prey (assume 10%)
Foraging Costs (FC)
Prey capture costs	0.05	0.1	0.15	0.2
Average # of prey items based on dusky dolphin full gut contents ( n = 6 dolphin specimens)	42.3
Fixed search cost	0.15				kcal
Low prey energy value contribution to Daily Energetic Requirement - DER
Dolphins have to feed x times to be full based on low percentage prey energy value contribution to DER, where x =	5.36
Total estimated foraging cost for an adult dolphin	622.805	1211.6	1800.4	2389.19	kcal/day
Total estimated foraging cost for a lactating mom with a calf with a DER of 7,000 kcal/day	1245.61	2423.2	3600.79	4778.39	kcal/day
High prey energy value contribution to DER
Dolphins have to feed x times to be full based on high percentage prey energy value of DER of 3,500 kcal/day, where x =	1.6
Total estimated foraging cost for an adult dolphin	185.912	361.672	537.432	713.192	kcal/day
Total estimated foraging cost for a lactating mom with a calf with a DER of 7,000 kcal/day	371.824	723.344	1074.86	1426.38	kcal/day

## Sheet: LD Summary
Scenario	Trial	Rep	Memory	DetectDist	KWReturn	Rules	Calf	Dtotal	Stepmax	hours	DTotdays	Dtravel	Stepmax	hours	Dtraveldays	Dflee	Stepmax	hours	Dfleedays	COT	FC +COT (5%)(LOW VALUE)	FC +COT (10%)LOW VALUE	FC +COT (15% )LOW VALUE	FC +COT (20%)LOW VALUE	FC +COT (5%) HIGH VALUE	FC +COT (10%) HIGH VALUE	FC +COT (15%) HIGH VALUE	FC +COT (20%) HIGH VALUE	Foraging Time	Tflee+Thide	Calories Lost (kcal/day)	Encounters
Baseline	Ex01	20	3	5	0.25	1	YES	14553.9	0.180478	2.88764	69.3034	2035.59	0.0252426	0.403881	9.69315	378.213	0.00469008	0.0750413	1.80099	331.281	1576.89	2754.48	3932.08	5109.67	703.105	1054.62	1406.14	1757.66	0.367247	0.0964826	1839.03	6.55
Baseline	Ex07	20	3	5	0.5	1	YES	14702.8	0.182324	2.91718	70.0123	1965.88	0.0243781	0.39005	9.3612	267.26	0.00331419	0.0530271	1.27265	306.486	1552.1	2729.69	3907.28	5084.87	678.31	1029.83	1381.35	1732.87	0.384476	0.0667266	1214.86	4.65
Baseline	Ex13	20	3	5	1	1	YES	14905	0.184832	2.95731	70.9754	1949.3	0.0241725	0.386761	9.28225	149.715	0.00185657	0.0297051	0.712922	288.078	1533.69	2711.28	3888.87	5066.46	659.902	1011.42	1362.94	1714.46	0.399832	0.0383874	672.062	2.65
Baseline	Ex19	20	3	5	3	1	YES	15000.4	0.186014	2.97623	71.4295	1812.45	0.0224756	0.359609	8.63061	55.4831	0.000688025	0.0110084	0.264202	256.364	1501.97	2679.57	3857.16	5034.75	628.188	979.708	1331.23	1682.75	0.412735	0.0148163	251.285	0.75
Baseline	Ex25	20	3	5	5	1	YES	15123.8	0.187545	3.00072	72.0173	1912.49	0.0237162	0.379459	9.107	38.9756	0.000483322	0.00773316	0.185596	267.829	1513.44	2691.03	3868.62	5046.21	639.653	991.173	1342.69	1694.21	0.413759	0.0096446	163.168	0.75
Baseline	Ex31	20	3	5	10	1	YES	15069.5	0.186871	2.98993	71.7584	1833.79	0.0227402	0.363843	8.73224	20.948	0.000259769	0.0041563	0.0997513	254.553	1500.16	2677.76	3855.35	5032.94	626.377	977.897	1329.42	1680.94	0.417755	0.00529445	88.715	0.45
2	Ex02	20	12	10	0.25	1	YES	9512.91	0.117966	1.88746	45.299	1388.56	0.017219	0.275505	6.61211	391.733	0.00485774	0.0777238	1.86537	244.335	1489.95	2667.54	3845.13	5022.72	616.159	967.679	1319.2	1670.72	0.232501	0.425157	12800.4	1.2
2	Ex08	20	12	10	0.5	1	YES	11377	0.141082	2.25731	54.1755	1572.27	0.0194971	0.311954	7.4869	306.969	0.00380661	0.0609057	1.46174	257.915	1503.53	2681.12	3858.71	5036.3	629.739	981.259	1332.78	1684.3	0.291274	0.290773	6987.96	1
2	Ex14	20	12	10	1	1	YES	12785.8	0.158552	2.53684	60.8841	1709.15	0.0211945	0.339112	8.13869	222.092	0.00275409	0.0440654	1.05757	265.052	1510.66	2688.25	3865.85	5043.44	636.876	988.396	1339.92	1691.44	0.337965	0.185397	3839.98	1.4
2	Ex20	20	12	10	3	1	YES	14125.4	0.175164	2.80262	67.2628	1745.74	0.0216483	0.346373	8.31294	88.8794	0.00110216	0.0176346	0.42323	251.791	1497.4	2674.99	3852.59	5030.18	623.615	975.135	1326.66	1678.18	0.38655	0.0763204	1382.08	0.55
2	Ex26	20	12	10	5	1	YES	14530.7	0.18019	2.88304	69.193	1799.09	0.0223098	0.356957	8.56698	57.6422	0.000714801	0.0114368	0.274483	254.826	1500.44	2678.03	3855.62	5033.21	626.65	978.17	1329.69	1681.21	0.399446	0.0458985	804.338	0.05
2	Ex32	20	12	10	10	1	YES	14795.7	0.183476	2.93562	70.4548	1802.12	0.0223474	0.357558	8.5814	26.3001	0.000326138	0.00521821	0.125237	250.94	1496.55	2674.14	3851.73	5029.33	622.764	974.284	1325.8	1677.32	0.409757	0.0238086	406.729	0.1
3	Ex03	20	1	1	0.25	1	YES	15673.3	0.194359	3.10975	74.6339	2285.53	0.0283421	0.453474	10.8834	402.896	0.00499617	0.0799388	1.91853	368.972	1614.58	2792.17	3969.77	5147.36	740.796	1092.32	1443.84	1795.36	0.394281	0.0304684	540.931	49.05
3	Ex09	20	1	1	0.5	1	YES	15481.1	0.191976	3.07161	73.7186	2181.68	0.0270542	0.432867	10.3888	261.332	0.00324068	0.051851	1.24442	335.289	1580.9	2758.49	3936.08	5113.68	707.113	1058.63	1410.15	1761.67	0.403561	0.0208585	361.803	31.25
3	Ex15	20	1	1	1	1	YES	15261.5	0.189252	3.02803	72.6727	1942.19	0.0240844	0.38535	9.24839	140.447	0.00174164	0.0278662	0.668788	285.83	1531.44	2709.03	3886.62	5064.22	657.654	1009.17	1360.69	1712.21	0.411886	0.0115766	196.745	16.65
3	Ex21	20	1	1	3	1	YES	15195.2	0.18843	3.01489	72.3573	1911	0.0236976	0.379162	9.09988	55.444	0.000687541	0.0110007	0.264016	269.883	1515.49	2693.09	3870.68	5048.27	641.707	993.227	1344.75	1696.27	0.416561	0.0043272	72.7154	6.45
3	Ex27	20	1	1	5	1	YES	15201.9	0.188514	3.01622	72.3893	1944.51	0.0241131	0.38581	9.25944	37.5499	0.000465642	0.00745028	0.178807	272.026	1517.64	2695.23	3872.82	5050.41	643.85	995.37	1346.89	1698.41	0.418222	0.0027424	45.9011	4.4
3	Ex33	20	1	1	10	1	YES	15135.4	0.187689	3.00302	72.0726	1849.68	0.0229372	0.366995	8.80788	14.2705	0.000176963	0.0028314	0.0679537	255.817	1501.43	2679.02	3856.61	5034.2	627.641	979.161	1330.68	1682.2	0.419659	0.00134485	22.4324	1.45
4	Ex43	20	1	10	0.25	1	YES	14752.9	0.182945	2.92712	70.2508	2162.25	0.0268132	0.429012	10.2963	595.941	0.00739004	0.118241	2.83778	378.546	1624.16	2801.75	3979.34	5156.93	750.37	1101.89	1453.41	1804.93	0.36136	0.108075	2093.55	1.7
4	Ex44	20	1	10	0.5	1	YES	14999.8	0.186007	2.9761	71.4265	2119.48	0.026283	0.420527	10.0927	386.268	0.00478997	0.0766395	1.83935	343.901	1589.51	2767.1	3944.7	5122.29	715.725	1067.24	1418.76	1770.28	0.381423	0.0678278	1244.8	1.05
4	Ex45	20	1	10	1	1	YES	14998.1	0.185986	2.97578	71.4186	2041.3	0.0253134	0.405015	9.72036	226.029	0.0028029	0.0448464	1.07631	311.178	1556.79	2734.38	3911.97	5089.56	683.002	1034.52	1386.04	1737.56	0.39808	0.0417009	733.285	0.55
4	Ex46	20	1	10	3	1	YES	15170.2	0.18812	3.00991	72.2379	1960.02	0.0243056	0.388889	9.33334	84.7158	0.00105053	0.0168085	0.403403	280.629	1526.24	2703.83	3881.42	5059.02	652.453	1003.97	1355.49	1707.01	0.410676	0.0147413	251.266	0.25
4	Ex47	20	1	10	5	1	YES	15058.4	0.186733	2.98774	71.7057	1850.07	0.022942	0.367072	8.80974	56.8286	0.000704712	0.0112754	0.270609	261.711	1507.32	2684.91	3862.51	5040.1	633.535	985.055	1336.58	1688.1	0.414992	0.0107433	181.216	0.15
4	Ex48	20	1	10	10	1	YES	15182.7	0.188275	3.01241	72.2978	1900.17	0.0235634	0.377014	9.04833	28.6229	0.000354942	0.00567908	0.136298	264.717	1510.33	2687.92	3865.51	5043.1	636.541	988.061	1339.58	1691.1	0.416404	0.0107433	180.601	0.05
5	Ex37	20	9	1	0.25	1	YES	13281.6	0.164701	2.63521	63.2451	1878.93	0.0232999	0.372799	8.94718	333.113	0.00413082	0.0660931	1.58623	303.591	1549.2	2726.79	3904.39	5081.98	675.415	1026.93	1378.45	1729.97	0.337852	0.172947	3583.32	42.4
5	Ex38	20	9	1	0.5	1	YES	13843.5	0.171669	2.7467	65.9208	1912.44	0.0237155	0.379448	9.10675	245.391	0.003043	0.0486881	1.16851	296.151	1541.76	2719.35	3896.94	5074.54	667.975	1019.49	1371.01	1722.53	0.360358	0.124519	2418.79	31.15
5	Ex39	20	9	1	1	1	YES	14498.3	0.179789	2.87662	69.0389	1920.4	0.0238141	0.381026	9.14463	135.989	0.00168635	0.0269815	0.647557	282.227	1527.84	2705.43	3883.02	5060.61	654.051	1005.57	1357.09	1708.61	0.387126	0.0660024	1193.45	16.3
5	Ex40	20	9	1	3	1	YES	14765.5	0.183102	2.92963	70.3111	1829.58	0.022688	0.363007	8.71218	56.0981	0.000695653	0.0111304	0.267131	258.799	1504.41	2682	3859.59	5037.19	630.623	982.143	1333.66	1685.18	0.407679	0.0290739	499.21	7.05
5	Ex41	20	9	1	5	1	YES	14867.5	0.184367	2.94987	70.797	1754.99	0.0217629	0.348207	8.35697	27.1945	0.000337229	0.00539566	0.129496	244.594	1490.2	2667.8	3845.39	5022.98	616.418	967.938	1319.46	1670.98	0.414187	0.015853	267.925	3.05
5	Ex42	20	9	1	10	1	YES	15150.5	0.187876	3.00601	72.1442	1955.37	0.0242479	0.387966	9.31119	17.1539	0.000212719	0.00340351	0.0816843	270.719	1516.33	2693.92	3871.51	5049.1	642.543	994.063	1345.58	1697.1	0.414709	0.00754765	127.399	2.4
B	Ex001	20	3	5	0	1	YES	15147.9	0.187844	3.0055	72.132	1875.62	0.0232588	0.372141	8.93139	0	0	0	0	257.418	1503.03	2680.62	3858.21	5035.8	629.242	980.762	1332.28	1683.8	0.420398	0.0964826	1606.52	0

## Sheet: AD Summary
Scenario	Trial	Rep	Memory	DetectDist	KWReturn	Rules	DTot	Stepmax	hours	DTotdays	DTravel	Stepmax	hours	Dtraveldays	DFlee	Stepmax	hours	DFleedays	COT kcal/day	FC +COT (5%)(LOW VALUE)	FC+COT (10%)LOW VALUE	FC +COT (15%)LOW VALUE	FC +COT (20%)LOW VALUE	FC +COT (5%) HIGH VALUE	FC +COT (10%) HIGH VALUE	FC +COT (15%) HIGH VALUE	FC +COT (20%) HIGH VALUE	Foraging Time	Tflee+Thide	Calories Lost (kcal/day)	Encounters
Baseline	Ex01	20	1	5	0.25	1	13250.1	0.164309	2.62895	63.0948	1192.92	0.014793	0.236688	5.68051	622.287	0.00771676	0.123468	2.96324	249.128	871.933	1460.73	2049.52	2638.32	435.04	610.8	786.56	962.32	0.395241	0.0589998	522.464	12.05
Baseline	Ex07	20	1	5	0.5	1	13724.4	0.170192	2.72307	65.3537	1124.7	0.0139471	0.223153	5.35567	479.235	0.00594282	0.0950852	2.28204	220.132	842.937	1431.73	2020.53	2609.33	406.044	581.804	757.564	933.324	0.407102	0.0388276	333.815	10.05
Baseline	Ex13	20	1	5	1	1	14007.6	0.173703	2.77925	66.702	1026.97	0.012735	0.203761	4.89026	302.733	0.00375408	0.0600653	1.44157	182.494	805.299	1394.1	1982.89	2571.69	368.406	544.166	719.926	895.686	0.416059	0.0231923	195.1	6.35
Baseline	Ex19	20	1	5	3	1	14219.8	0.176334	2.82135	67.7124	966.686	0.0119875	0.1918	4.60321	130.083	0.00161311	0.0258097	0.619433	150.525	773.331	1362.13	1950.92	2539.72	336.437	512.197	687.957	863.717	0.425441	0.00882864	72.631	3.15
Baseline	Ex25	20	1	5	5	1	14302.9	0.177365	2.83784	68.1081	949.036	0.0117686	0.188298	4.51916	93.3004	0.00115699	0.0185118	0.444282	143.055	765.86	1354.66	1943.45	2532.25	328.967	504.727	680.487	856.247	0.427317	0.00601803	49.2915	1.75
Baseline	Ex31	20	1	5	10	1	14336.8	0.177786	2.84457	68.2697	930.728	0.0115416	0.184666	4.43198	60.7585	0.000753445	0.0120551	0.289323	136.076	758.881	1347.68	1936.47	2525.27	321.988	497.748	673.508	849.268	0.428599	0.00304994	24.9062	1.45
2	Ex02	20	9	10	0.25	1	9274.47	0.115009	1.84015	44.1636	831.045	0.0103055	0.164888	3.95731	575.851	0.00714092	0.114255	2.74211	193.089	815.894	1404.69	1993.49	2582.28	379.001	554.761	730.521	906.281	0.272468	0.34123	4383.29	3.65
2	Ex08	20	9	10	0.5	1	10902.9	0.135203	2.16325	51.9179	958.936	0.0118914	0.190263	4.56631	485.572	0.00602141	0.0963425	2.31222	198.251	821.056	1409.85	1998.65	2587.44	384.163	559.923	735.683	911.443	0.328848	0.223489	2378.65	3.3
2	Ex14	20	9	10	1	1	11997.1	0.148772	2.38035	57.1283	949.323	0.0117722	0.188355	4.52053	361.193	0.00447903	0.0716645	1.71995	179.861	802.666	1391.46	1980.26	2569.05	365.773	541.533	717.293	893.053	0.361185	0.150623	1459.58	2.75
2	Ex20	20	9	10	3	1	13416.1	0.166368	2.66189	63.8853	892.171	0.0110635	0.177016	4.24838	178.21	0.00220992	0.0353588	0.84861	146.904	769.709	1358.51	1947.3	2536.1	332.816	508.576	684.336	860.096	0.403862	0.0598312	518.518	1.1
2	Ex26	20	9	10	5	1	13745.2	0.170449	2.72718	65.4524	905.124	0.0112241	0.179586	4.31006	137.442	0.00170437	0.02727	0.654479	143.086	765.892	1354.69	1943.48	2532.28	328.998	504.758	680.518	856.278	0.413085	0.0393553	333.451	1.05
2	Ex32	20	9	10	10	1	14062.7	0.174386	2.79017	66.9642	919.98	0.0114083	0.182534	4.3808	96.5199	0.00119691	0.0191505	0.459613	139.509	762.314	1351.11	1939.91	2528.7	325.421	501.181	676.941	852.701	0.420218	0.0219888	183.145	0.6
3	Ex03	20	0.25	1	0.25	1	13793.4	0.171047	2.73675	65.682	1327.68	0.016464	0.263425	6.32219	664.169	0.00823612	0.131778	3.16267	273.37	896.175	1484.97	2073.77	2662.56	459.282	635.042	810.802	986.562	0.40921	0.019092	163.295	80.65
3	Ex09	20	0.25	1	0.5	1	13994.7	0.173543	2.77669	66.6405	1191.3	0.0147729	0.236366	5.67278	475.264	0.00589357	0.0942972	2.26313	228.727	851.532	1440.33	2029.12	2617.92	414.639	590.399	766.159	941.919	0.416131	0.0136512	114.818	54.9
3	Ex15	20	0.25	1	1	1	14195	0.176027	2.81644	67.5945	1094.75	0.0135755	0.217209	5.21301	277.703	0.0034437	0.0550992	1.32238	188.361	811.166	1399.96	1988.76	2577.55	374.273	550.033	725.793	901.553	0.421993	0.00766422	63.5669	32.25
3	Ex21	20	0.25	1	3	1	14326.8	0.177662	2.84258	68.222	975.59	0.0120979	0.193567	4.64561	111.643	0.00138445	0.0221511	0.531627	149.217	772.022	1360.82	1949.61	2538.41	335.129	510.889	686.649	862.409	0.427648	0.0030332	24.8246	11.8
3	Ex27	20	0.25	1	5	1	14306.3	0.177408	2.83852	68.1246	919.536	0.0114028	0.182445	4.37869	64.9849	0.000805854	0.0128937	0.309448	135.12	757.925	1346.72	1935.52	2524.31	321.032	496.792	672.552	848.312	0.429564	0.00172121	14.0241	7.2
3	Ex33	20	0.25	1	10	1	14351.2	0.177965	2.84743	68.3384	920.43	0.0114139	0.182623	4.38295	48.1854	0.00059753	0.00956047	0.229451	132.937	755.742	1344.54	1933.33	2522.13	318.849	494.609	670.369	846.129	0.42969	0.00126549	10.3079	4.3
4	Ex43	20	0.25	10	0.25	1	13223.1	0.163975	2.62361	62.9666	1245.78	0.0154485	0.247176	5.93223	894.665	0.0110944	0.177511	4.26026	293.765	916.57	1505.37	2094.16	2682.96	479.677	655.437	831.197	1006.96	0.382257	0.077295	707.724	5
4	Ex44	20	0.25	10	0.5	1	13561.6	0.168173	2.69077	64.5784	1203.15	0.0149198	0.238717	5.72921	635.774	0.00788401	0.126144	3.02746	252.382	875.187	1463.98	2052.78	2641.58	438.294	614.054	789.814	965.574	0.398114	0.0500818	440.292	3.55
4	Ex45	20	0.25	10	1	1	13772	0.170781	2.7325	65.5799	1075.15	0.0133326	0.213321	5.1197	419.058	0.00519659	0.0831454	1.99549	205.072	827.877	1416.67	2005.47	2594.27	390.984	566.744	742.504	918.264	0.412302	0.0292823	248.575	2.75
4	Ex46	20	0.25	10	3	1	14167.3	0.175684	2.81094	67.4625	988.898	0.012263	0.196207	4.70898	204.452	0.00253533	0.0405653	0.973568	163.781	786.586	1375.38	1964.18	2552.97	349.693	525.453	701.213	876.973	0.423895	0.0116306	96.0308	1.25
4	Ex47	20	0.25	10	5	1	14189.8	0.175962	2.8154	67.5695	929.777	0.0115298	0.184477	4.42746	128.479	0.00159322	0.0254915	0.611796	145.24	768.045	1356.84	1945.64	2534.43	331.152	506.912	682.672	858.432	0.426895	0.00743232	60.9357	0.85
4	Ex48	20	0.25	10	10	1	14330.5	0.177707	2.84331	68.2395	956.406	0.01186	0.189761	4.55426	136.051	0.00168712	0.0269939	0.647855	149.934	772.739	1361.53	1950.33	2539.13	335.846	511.606	687.366	863.126	0.427935	0.00471472	38.5608	0.85
5	Ex37	20	9	1	0.25	1	10838.4	0.134403	2.15045	51.6108	1034.52	0.0128287	0.205259	4.92621	547.053	0.00678381	0.108541	2.60498	217.062	839.867	1428.66	2017.46	2606.26	402.974	578.734	754.494	930.254	0.33061	0.210699	2230.57	68.6
5	Ex38	20	9	1	0.5	1	12199	0.151275	2.4204	58.0896	1025.6	0.0127181	0.20349	4.88376	366.96	0.00455054	0.0728086	1.74741	191.121	813.927	1402.72	1991.52	2580.31	377.033	552.793	728.553	904.313	0.366706	0.130817	1248.58	45.05
5	Ex39	20	9	1	1	1	13003.9	0.161257	2.58011	61.9227	947.01	0.0117435	0.187896	4.50951	259.606	0.00321928	0.0515085	1.2362	165.601	788.407	1377.2	1966	2554.79	351.513	527.273	703.033	878.793	0.389221	0.0889975	800.295	30.5
5	Ex40	20	9	1	3	1	13749	0.170496	2.72794	65.4705	920.847	0.0114191	0.182705	4.38493	123.606	0.00153279	0.0245247	0.588592	143.345	766.151	1354.95	1943.74	2532.54	329.257	505.017	680.777	856.537	0.420779	0.015458	128.578	13.45
5	Ex41	20	9	1	5	1	14004.5	0.173665	2.77863	66.6872	941.245	0.011672	0.186753	4.48206	98.2507	0.00121837	0.0194939	0.467855	142.665	765.47	1354.27	1943.06	2531.86	328.577	504.337	680.097	855.857	0.417672	0.0276565	231.756	10.4
5	Ex42	20	9	1	10	1	14186.4	0.17592	2.81473	67.5534	907.239	0.0112504	0.180006	4.32013	49.2182	0.000610338	0.0097654	0.23437	131.269	754.074	1342.87	1931.67	2520.46	317.181	492.941	668.701	844.461	0.42445	0.013012	107.296	4.45
B	Ex001	20	1	5	0	1	14401.9	0.178592	2.85748	68.5794	913.763	0.0113313	0.1813	4.3512	0	0	0	0	125.409	748.214	1337.01	1925.81	2514.6	311.321	487.081	662.841	838.601	0.430348	0	0	0
